# Supplementary material for: Describing the hidden species diversity of Chaetozone (Annelida, Cirratulidae) in the Norwegian Sea using morphological and molecular diagnostics
Source: Zookeys. 2021 May 21;1039:139–76. doi: 10.3897/zookeys.1039.61098 (PMC8163715; doi:10.3897/zookeys.1039.61098)
Supplement: XML Treatment for Chaetozone [file zookeys.1039.61098-treatment1.xml]

<!DOCTYPE tp:taxon-treatment
  PUBLIC "-//TaxonX//DTD Taxonomic Treatment Publishing DTD v0 20100105//EN" "tax-treatment-NSO.dtd">
<tp:taxon-treatment xmlns:tp="http://www.plazi.org/taxpub"><tp:treatment-meta><kwd-group><label>Taxon classification</label><kwd><named-content xmlns:xlink="http://www.w3.org/1999/xlink" content-type="kingdom">Animalia</named-content></kwd><kwd><named-content xmlns:xlink="http://www.w3.org/1999/xlink" content-type="order">Terebellida</named-content></kwd><kwd><named-content xmlns:xlink="http://www.w3.org/1999/xlink" content-type="family">Cirratulidae</named-content></kwd></kwd-group><mixed-citation publication-type="journal"><person-group><name><surname>Grosse</surname><given-names>Maël</given-names></name><name><surname>Capa</surname><given-names>María</given-names></name><name><surname>Bakken</surname><given-names>Torkild</given-names></name></person-group><article-title>Describing the hidden species diversity of <italic><tp:taxon-name><tp:taxon-name-part taxon-name-part-type="genus" reg="Chaetozone">Chaetozone</tp:taxon-name-part></tp:taxon-name></italic> (<tp:taxon-name><tp:taxon-name-part taxon-name-part-type="phylum">Annelida</tp:taxon-name-part></tp:taxon-name>, <tp:taxon-name><tp:taxon-name-part taxon-name-part-type="family">Cirratulidae</tp:taxon-name-part></tp:taxon-name>) in the Norwegian Sea using morphological and molecular diagnostics</article-title><source>Zookeys</source><day>21</day><month>5</month><year>2021</year><volume>1039</volume><fpage>139</fpage><lpage>176</lpage><pub-id pub-id-type="doi">10.3897/zookeys.1039.61098</pub-id></mixed-citation></tp:treatment-meta><tp:nomenclature><label>Genus</label><tp:taxon-name><object-id xmlns:xlink="http://www.w3.org/1999/xlink" content-type="arpha" xlink:type="simple">BAE1FAB1-2DFC-50D2-9384-903890EED08D</object-id>
            <tp:taxon-name-part taxon-name-part-type="genus" reg="Chaetozone">Chaetozone</tp:taxon-name-part>
          </tp:taxon-name><tp:taxon-authority>Malmgren, 1867</tp:taxon-authority><tp:nomenclature-citation-list><tp:nomenclature-citation><tp:taxon-name>
                <tp:taxon-name-part taxon-name-part-type="genus" reg="Chaetozone">Chaetozone</tp:taxon-name-part>
              </tp:taxon-name><comment>Malmgren, 1867: 96; <xref ref-type="bibr" rid="B10">Chambers 2000</xref>: 589–591; <xref ref-type="bibr" rid="B5">Blake 2015</xref>: 504–507; <xref ref-type="bibr" rid="B6">Blake 2018</xref>: 69; <xref ref-type="bibr" rid="B7">Blake 2019</xref>: 170–171.</comment></tp:nomenclature-citation></tp:nomenclature-citation-list></tp:nomenclature><tp:treatment-sec sec-type="type species" id="SECID0EGTAE"><title>Type species.</title><p><italic><tp:taxon-name><tp:taxon-name-part taxon-name-part-type="genus" reg="Chaetozone">Chaetozone</tp:taxon-name-part> <tp:taxon-name-part taxon-name-part-type="species" reg="setosa">setosa</tp:taxon-name-part></tp:taxon-name></italic> Malmgren, 1867 by monotypy.</p></tp:treatment-sec><tp:treatment-sec sec-type="diagnosis" id="SECID0EXTAE"><title>Diagnosis</title><p><bold>(emended).</bold> Prostomium blunt to conical, peristomium short to elongate, usually lacking eyespots, with a pair of small nuchal slits or depressions at posterior edge; with a single pair of grooved dorsal tentacles arising from posterior edge of peristomium, or sometimes more posterior on an achaetous anterior segment, or rarely an anterior chaetiger. First pair of branchiae arising from an achaetous segment or chaetiger 1; or sometimes with first two pairs of branchiae on a single anterior segment. Branchiae laterally ciliated in distal half. Body usually expanded anteriorly, rarely with middle or posterior body segments beaded or moniliform; narrowing posteriorly or posterior end often expanded. Chaetae include capillaries on most chaetigers and sigmoid acicular spines in neuropodia and notopodia; capillary chaetae typically smooth or with sparse to dense fibrillation, fibrils generally homogeneously spread or grouped on one side of the blade, rarely arranged in concentric rings; some species with long, natatory-like capillaries, sometimes limited to gravid individuals; spines typically concentrated in posterior segments, forming distinct cinctures with spines carried on elevated membranes; cinctures with few to many spines sometimes encircling entire individual posterior segments, accompanied with none to many alternating capillaries; bidentate spines sometimes present in juveniles or occasionally accompanying unidentate spines in ventral most position of far posterior chaetigers of adults. Pygidium a simple lobe, disk-like, or with long, terminal cirrus.</p></tp:treatment-sec><tp:treatment-sec sec-type="remarks" id="SECID0E6TAE"><title>Remarks.</title><p>Based on observations from SEM images from several species in this study, the presence of cilia on the branchiae (Fig. <xref ref-type="fig" rid="F2">2</xref>) is added to the previously emended diagnosis (<xref ref-type="bibr" rid="B7">Blake 2019</xref>).</p><fig id="F2" position="float" orientation="portrait"><object-id xmlns:xlink="http://www.w3.org/1999/xlink" content-type="doi" xlink:type="simple">10.3897/zookeys.1039.61098.figure2</object-id><object-id xmlns:xlink="http://www.w3.org/1999/xlink" content-type="arpha" xlink:type="simple">153D4C70-E612-5654-BAF5-C6F19E9F29D4</object-id><label>Figure 2.</label><caption><p>SEM of branchial anatomy, specimen ZMBN125776 (<italic><tp:taxon-name><tp:taxon-name-part taxon-name-part-type="genus" reg="Chaetozone">Chaetozone</tp:taxon-name-part></tp:taxon-name></italic> sp. 4) <bold>A</bold> whole branchia <bold>B</bold> detail of distal end <bold>C</bold> detail of lateral cilia <bold>D</bold> detail of distal half morphology <bold>E</bold> detail of proximal half morphology.</p></caption><graphic xmlns:xlink="http://www.w3.org/1999/xlink" xlink:href="zookeys-1039-139-g002.jpg" position="float" orientation="portrait" xlink:type="simple" id="oo_546230.jpg"><uri content-type="original_file" xlink:type="simple">https://binary.pensoft.net/fig/546230</uri></graphic></fig></tp:treatment-sec><ref-list><ref id="B10"><mixed-citation xmlns:xlink="http://www.w3.org/1999/xlink" xlink:type="simple"><person-group><name name-style="western"><surname>Chambers</surname><given-names>SJ</given-names></name></person-group> (<year>2000</year>) <article-title>A redescription of <italic><tp:taxon-name><tp:taxon-name-part taxon-name-part-type="genus">Chaetozone</tp:taxon-name-part> <tp:taxon-name-part taxon-name-part-type="species">setosa</tp:taxon-name-part></tp:taxon-name></italic> Malmgren, 1867 including a definition of the genus, and a description of a new species of <italic><tp:taxon-name><tp:taxon-name-part taxon-name-part-type="genus">Chaetozone</tp:taxon-name-part></tp:taxon-name></italic> (<tp:taxon-name><tp:taxon-name-part taxon-name-part-type="class">Polychaeta</tp:taxon-name-part></tp:taxon-name>: <tp:taxon-name><tp:taxon-name-part taxon-name-part-type="family">Cirratulidae</tp:taxon-name-part></tp:taxon-name>) from the northeast Atlantic.</article-title><source>Bulletin of Marine Science</source><volume>67</volume>(<issue>1</issue>): <fpage>587</fpage>–<lpage>596</lpage>.</mixed-citation></ref><ref id="B5"><mixed-citation xmlns:xlink="http://www.w3.org/1999/xlink" xlink:type="simple"><person-group><name name-style="western"><surname>Blake</surname><given-names>JA</given-names></name></person-group> (<year>2015</year>) <article-title>New species of <italic><tp:taxon-name><tp:taxon-name-part taxon-name-part-type="genus">Chaetozone</tp:taxon-name-part></tp:taxon-name></italic> and <italic><tp:taxon-name><tp:taxon-name-part taxon-name-part-type="genus">Tharyx</tp:taxon-name-part></tp:taxon-name></italic> (<tp:taxon-name><tp:taxon-name-part taxon-name-part-type="class">Polychaeta</tp:taxon-name-part></tp:taxon-name>: <tp:taxon-name><tp:taxon-name-part taxon-name-part-type="family">Cirratulidae</tp:taxon-name-part></tp:taxon-name>) from the Alaskan and Canadian Arctic and the Northeastern Pacific, including a description of the lectotype of <italic><tp:taxon-name><tp:taxon-name-part taxon-name-part-type="genus">Chaetozone</tp:taxon-name-part> <tp:taxon-name-part taxon-name-part-type="species">setosa</tp:taxon-name-part></tp:taxon-name></italic> from Spitsbergen in the Norwegian Arctic.</article-title><source>Zootaxa</source><volume>3919</volume>(<issue>3</issue>): <fpage>501</fpage>–<lpage>552</lpage>. <ext-link xlink:type="simple" ext-link-type="doi" xlink:href="10.11646/zootaxa.3919.3.5">https://doi.org/10.11646/zootaxa.3919.3.5</ext-link></mixed-citation></ref><ref id="B6"><mixed-citation xmlns:xlink="http://www.w3.org/1999/xlink" xlink:type="simple"><person-group><name name-style="western"><surname>Blake</surname><given-names>JA</given-names></name></person-group> (<year>2018</year>) <article-title>Bitentaculate <tp:taxon-name><tp:taxon-name-part taxon-name-part-type="family">Cirratulidae</tp:taxon-name-part></tp:taxon-name> (<tp:taxon-name><tp:taxon-name-part taxon-name-part-type="phylum">Annelida</tp:taxon-name-part></tp:taxon-name>, <tp:taxon-name><tp:taxon-name-part taxon-name-part-type="class">Polychaeta</tp:taxon-name-part></tp:taxon-name>) collected chiefly during cruises of the R/V Anton Bruun, USNS Eltanin, USCG Glacier, R/V Hero, RVIB Nathaniel B. Palmer, and R/V Polarstern from the Southern Ocean, Antarctica, and off Western South America.</article-title><source>Zootaxa</source><volume>4537</volume>: <fpage>1</fpage>–<lpage>130</lpage>. <ext-link xlink:type="simple" ext-link-type="doi" xlink:href="10.11646/zootaxa.4537.1.1">https://doi.org/10.11646/zootaxa.4537.1.1</ext-link></mixed-citation></ref><ref id="B7"><mixed-citation xmlns:xlink="http://www.w3.org/1999/xlink" xlink:type="simple"><person-group><name name-style="western"><surname>Blake</surname><given-names>JA</given-names></name></person-group> (<year>2019</year>) <article-title>New species of <tp:taxon-name><tp:taxon-name-part taxon-name-part-type="family">Cirratulidae</tp:taxon-name-part></tp:taxon-name> (<tp:taxon-name><tp:taxon-name-part taxon-name-part-type="phylum">Annelida</tp:taxon-name-part></tp:taxon-name>, <tp:taxon-name><tp:taxon-name-part taxon-name-part-type="class">Polychaeta</tp:taxon-name-part></tp:taxon-name>) from abyssal depths of the Clarion-Clipperton Fracture Zone, North Equatorial Pacific Ocean.</article-title><source>Zootaxa</source><volume>4629</volume>: <fpage>151</fpage>–<lpage>187</lpage>. <ext-link xlink:type="simple" ext-link-type="doi" xlink:href="10.11646/zootaxa.4629.2.1">https://doi.org/10.11646/zootaxa.4629.2.1</ext-link></mixed-citation></ref></ref-list></tp:taxon-treatment>
