# Supplementary material for: Describing the hidden species diversity of Chaetozone (Annelida, Cirratulidae) in the Norwegian Sea using morphological and molecular diagnostics
Source: Zookeys. 2021 May 21;1039:139–76. doi: 10.3897/zookeys.1039.61098 (PMC8163715; doi:10.3897/zookeys.1039.61098)
Supplement: XML Treatment for Chaetozone pseudosetosa [file zookeys.1039.61098-treatment3.xml]

<!DOCTYPE tp:taxon-treatment
  PUBLIC "-//TaxonX//DTD Taxonomic Treatment Publishing DTD v0 20100105//EN" "tax-treatment-NSO.dtd">
<tp:taxon-treatment xmlns:tp="http://www.plazi.org/taxpub"><tp:treatment-meta><kwd-group><label>Taxon classification</label><kwd><named-content xmlns:xlink="http://www.w3.org/1999/xlink" content-type="kingdom">Animalia</named-content></kwd><kwd><named-content xmlns:xlink="http://www.w3.org/1999/xlink" content-type="order">Terebellida</named-content></kwd><kwd><named-content xmlns:xlink="http://www.w3.org/1999/xlink" content-type="family">Cirratulidae</named-content></kwd></kwd-group><mixed-citation publication-type="journal"><person-group><name><surname>Grosse</surname><given-names>Maël</given-names></name><name><surname>Capa</surname><given-names>María</given-names></name><name><surname>Bakken</surname><given-names>Torkild</given-names></name></person-group><article-title>Describing the hidden species diversity of <italic><tp:taxon-name><tp:taxon-name-part taxon-name-part-type="genus" reg="Chaetozone">Chaetozone</tp:taxon-name-part></tp:taxon-name></italic> (<tp:taxon-name><tp:taxon-name-part taxon-name-part-type="phylum">Annelida</tp:taxon-name-part></tp:taxon-name>, <tp:taxon-name><tp:taxon-name-part taxon-name-part-type="family">Cirratulidae</tp:taxon-name-part></tp:taxon-name>) in the Norwegian Sea using morphological and molecular diagnostics</article-title><source>Zookeys</source><day>21</day><month>5</month><year>2021</year><volume>1039</volume><fpage>139</fpage><lpage>176</lpage><pub-id pub-id-type="doi">10.3897/zookeys.1039.61098</pub-id></mixed-citation></tp:treatment-meta><tp:nomenclature><tp:taxon-name><object-id xmlns:xlink="http://www.w3.org/1999/xlink" content-type="arpha" xlink:type="simple">244692DA-BEAE-5B02-9436-49E89C490E06</object-id>
            <tp:taxon-name-part taxon-name-part-type="genus" reg="Chaetozone">Chaetozone</tp:taxon-name-part>
            <tp:taxon-name-part taxon-name-part-type="species" reg="pseudosetosa">pseudosetosa</tp:taxon-name-part>
            <object-id xmlns:xlink="http://www.w3.org/1999/xlink" content-type="zoobank" xlink:type="simple">http://zoobank.org/8CAA7808-CB69-4983-874D-19A5FF982EFF</object-id>
          </tp:taxon-name><tp:taxon-status xmlns:xlink="http://www.w3.org/1999/xlink" xlink:type="simple">sp. nov.</tp:taxon-status><xref ref-type="fig" rid="F5">Figures 5</xref><xref ref-type="fig" rid="F6">, 6</xref><tp:nomenclature-citation-list><tp:nomenclature-citation><tp:taxon-name>
                <tp:taxon-name-part taxon-name-part-type="genus" reg="Chaetozone">Chaetozone</tp:taxon-name-part>
              </tp:taxon-name><comment>sp. 7 <xref ref-type="bibr" rid="B26">Grosse et al. 2020</xref>: fig. 4.</comment></tp:nomenclature-citation></tp:nomenclature-citation-list></tp:nomenclature><tp:treatment-sec sec-type="type locality" id="SECID0E5OBG"><title>Type locality.</title><p>Drøbak, Oslofjorden, south of Storskjær, Norway, 31 m depth.</p></tp:treatment-sec><tp:treatment-sec sec-type="material" id="SECID0EDPBG"><title>Material examined.</title><p><bold><italic>Holotype</italic>:</bold> Oslofjorden, Norway • <named-content xmlns:xlink="http://www.w3.org/1999/xlink" content-type="dwc:verbatimCoordinates" xlink:type="simple"><named-content content-type="geo-json" specific-use="{&#34;type&#34;:&#34;Point&#34;,&#34;coordinates&#34;:[10.608100,59.656200]}" id="NCID0ERPBG" xlink:type="simple">59.6562°N, 10.6081°E</named-content></named-content>; 20 Oct. 2014; 31 m; ZMBN125756. <bold><italic>Paratypes</italic></bold>: Oslofjorden, Norway • 3 ind.; <named-content xmlns:xlink="http://www.w3.org/1999/xlink" content-type="dwc:verbatimCoordinates" xlink:type="simple"><named-content content-type="geo-json" specific-use="{&#34;type&#34;:&#34;Point&#34;,&#34;coordinates&#34;:[10.619200,59.644400]}" id="NCID0E3PBG" xlink:type="simple">59.6444°N, 10.6192°E</named-content></named-content>; 21 Oct. 2014; 106 m; NTNU- VM74516–74518 • 1 ind.; <named-content xmlns:xlink="http://www.w3.org/1999/xlink" content-type="dwc:verbatimCoordinates" xlink:type="simple"><named-content content-type="geo-json" specific-use="{&#34;type&#34;:&#34;Point&#34;,&#34;coordinates&#34;:[10.250467,59.054850]}" id="NCID0EEQBG" xlink:type="simple">59.05485°N, 10.250467°E</named-content></named-content>; 29 May 2011; 70 m; NTNU-VM74514 • 1 ind.; <named-content xmlns:xlink="http://www.w3.org/1999/xlink" content-type="dwc:verbatimCoordinates" xlink:type="simple"><named-content content-type="geo-json" specific-use="{&#34;type&#34;:&#34;Point&#34;,&#34;coordinates&#34;:[10.755510,59.890170]}" id="NCID0EMQBG" xlink:type="simple">59.89017°N, 10.75551°E</named-content></named-content>; 20 Sep. 2018; 12 m; NTNU-VM76534 • 1 ind.; <named-content xmlns:xlink="http://www.w3.org/1999/xlink" content-type="dwc:verbatimCoordinates" xlink:type="simple"><named-content content-type="geo-json" specific-use="{&#34;type&#34;:&#34;Point&#34;,&#34;coordinates&#34;:[10.737030,59.897310]}" id="NCID0EUQBG" xlink:type="simple">59.89731°N, 10.73703°E</named-content></named-content>; 20 Sep. 2018; 8 m; NTNU-VM76547. – North Sea • 1 ind.; <named-content xmlns:xlink="http://www.w3.org/1999/xlink" content-type="dwc:verbatimCoordinates" xlink:type="simple"><named-content content-type="geo-json" specific-use="{&#34;type&#34;:&#34;Point&#34;,&#34;coordinates&#34;:[5.325060,59.287890]}" id="NCID0E3QBG" xlink:type="simple">59.28789°N, 5.32506°E</named-content></named-content>; 08 Jun. 2014; 76 m; ZMBN125790 • 1 ind.; <named-content xmlns:xlink="http://www.w3.org/1999/xlink" content-type="dwc:verbatimCoordinates" xlink:type="simple"><named-content content-type="geo-json" specific-use="{&#34;type&#34;:&#34;Point&#34;,&#34;coordinates&#34;:[5.448810,59.029850]}" id="NCID0EERBG" xlink:type="simple">59.02985°N, 5.44881°E</named-content></named-content>; 10 Jun. 2014; 59 m; ZMBN125789 • 3 ind.; <named-content xmlns:xlink="http://www.w3.org/1999/xlink" content-type="dwc:verbatimCoordinates" xlink:type="simple"><named-content content-type="geo-json" specific-use="{&#34;type&#34;:&#34;Point&#34;,&#34;coordinates&#34;:[5.197750,60.269686]}" id="NCID0EMRBG" xlink:type="simple">60.269686°N, 5.197750°E</named-content></named-content>; 26 Jul. 2014; 120 m; NTNU-VM74525–74526, 74528 • 1 ind.; <named-content xmlns:xlink="http://www.w3.org/1999/xlink" content-type="dwc:verbatimCoordinates" xlink:type="simple"><named-content content-type="geo-json" specific-use="{&#34;type&#34;:&#34;Point&#34;,&#34;coordinates&#34;:[5.496820,59.760220]}" id="NCID0EURBG" xlink:type="simple">59.76022°N, 5.49682°E</named-content></named-content>; 08 Jun. 2014; 40 m; ZMBN125787 • 1 ind.; <named-content xmlns:xlink="http://www.w3.org/1999/xlink" content-type="dwc:verbatimCoordinates" xlink:type="simple"><named-content content-type="geo-json" specific-use="{&#34;type&#34;:&#34;Point&#34;,&#34;coordinates&#34;:[7.168130,60.903890]}" id="NCID0E3RBG" xlink:type="simple">60.90389°N, 7.16813°E</named-content></named-content>; 17 Nov. 2012; 115 m; ZMBN125795 • 1 ind.; <named-content xmlns:xlink="http://www.w3.org/1999/xlink" content-type="dwc:verbatimCoordinates" xlink:type="simple"><named-content content-type="geo-json" specific-use="{&#34;type&#34;:&#34;Point&#34;,&#34;coordinates&#34;:[6.536730,58.247530]}" id="NCID0EESBG" xlink:type="simple">58.24753°N, 6.53673°E</named-content></named-content>; 03 Feb. 2016; 155 m; ZMBN125824 • 1 ind.; <named-content xmlns:xlink="http://www.w3.org/1999/xlink" content-type="dwc:verbatimCoordinates" xlink:type="simple"><named-content content-type="geo-json" specific-use="{&#34;type&#34;:&#34;Point&#34;,&#34;coordinates&#34;:[5.095130,60.603320]}" id="NCID0EMSBG" xlink:type="simple">60.60332°N, 5.09513°E</named-content></named-content>; 6 Mar. 2017; 94 m; ZMBN125780. – Norwegian Sea • 1 ind.; <named-content xmlns:xlink="http://www.w3.org/1999/xlink" content-type="dwc:verbatimCoordinates" xlink:type="simple"><named-content content-type="geo-json" specific-use="{&#34;type&#34;:&#34;Point&#34;,&#34;coordinates&#34;:[10.627300,63.447530]}" id="NCID0EUSBG" xlink:type="simple">63.44753°N, 10.62730°E</named-content></named-content>; 07 Feb. 2018; 77 m; NTNU-VM74602 • 1 ind.; <named-content xmlns:xlink="http://www.w3.org/1999/xlink" content-type="dwc:verbatimCoordinates" xlink:type="simple"><named-content content-type="geo-json" specific-use="{&#34;type&#34;:&#34;Point&#34;,&#34;coordinates&#34;:[10.506240,63.437891]}" id="NCID0E3SBG" xlink:type="simple">63.437891°N, 10.50624°E</named-content></named-content>; 04 Sep. 2018; 4 m; NTNU-VM75900. – Barents Sea • 1 ind.; <named-content xmlns:xlink="http://www.w3.org/1999/xlink" content-type="dwc:verbatimCoordinates" xlink:type="simple"><named-content content-type="geo-json" specific-use="{&#34;type&#34;:&#34;Point&#34;,&#34;coordinates&#34;:[31.083833,70.262000]}" id="NCID0EETBG" xlink:type="simple">70.262°N, 31.083833°E</named-content></named-content>; 16 Apr. 2014; 126 m; NTNU-VM74499. – Sweden • 2 ind.; <named-content xmlns:xlink="http://www.w3.org/1999/xlink" content-type="dwc:verbatimCoordinates" xlink:type="simple"><named-content content-type="geo-json" specific-use="{&#34;type&#34;:&#34;Point&#34;,&#34;coordinates&#34;:[11.100000,58.866667]}" id="NCID0EMTBG" xlink:type="simple">58.866667°N, 11.1°E</named-content></named-content>; 2005; 70 m; ZMBN129641, 129647 • 2 ind.; <named-content xmlns:xlink="http://www.w3.org/1999/xlink" content-type="dwc:verbatimCoordinates" xlink:type="simple"><named-content content-type="geo-json" specific-use="{&#34;type&#34;:&#34;Point&#34;,&#34;coordinates&#34;:[11.100000,58.800000]}" id="NCID0EUTBG" xlink:type="simple">58.8°N, 11.1°E</named-content></named-content>; Nov. 2018; 60 m; ZMBN129643, ZMBN129644.</p></tp:treatment-sec><tp:treatment-sec sec-type="diagnosis" id="SECID0EZTBG"><title>Diagnosis.</title><p>Peristomium with two large distinct annulations and dorsal crest; paired tentacles on posterior margin of peristomium; first branchiae on distinct segment 1 (achaetous); posterior segments developed in full cinctures with up to 20–26 spines per parapodia (Figs <xref ref-type="fig" rid="F5">5</xref>, <xref ref-type="fig" rid="F6">6</xref>).</p><fig id="F5" position="float" orientation="portrait"><object-id xmlns:xlink="http://www.w3.org/1999/xlink" content-type="doi" xlink:type="simple">10.3897/zookeys.1039.61098.figure5</object-id><object-id xmlns:xlink="http://www.w3.org/1999/xlink" content-type="arpha" xlink:type="simple">A1E9FFDF-3910-5E82-910C-0D910330C601</object-id><label>Figure 5.</label><caption><p><italic><tp:taxon-name><tp:taxon-name-part taxon-name-part-type="genus" reg="Chaetozone">Chaetozone</tp:taxon-name-part> <tp:taxon-name-part taxon-name-part-type="species" reg="pseudosetosa">pseudosetosa</tp:taxon-name-part></tp:taxon-name></italic> sp. nov., holotype ZMBN125756 <bold>A</bold> holotype in ventral view, stained with Shirlastain A <bold>B</bold> holotype in dorsal view, stained with Shirlastain A. Abbreviations: br, branchiae; dGr, dorsal groove; per, peristomium; vGr, ventral groove; a star (*) indicates where parapodia were removed for DNA analyses.</p></caption><graphic xmlns:xlink="http://www.w3.org/1999/xlink" xlink:href="zookeys-1039-139-g005.jpg" position="float" orientation="portrait" xlink:type="simple" id="oo_546233.jpg"><uri content-type="original_file" xlink:type="simple">https://binary.pensoft.net/fig/546233</uri></graphic></fig></tp:treatment-sec><tp:treatment-sec sec-type="Molecular diagnosis" id="SECID0EDVBG"><title>Molecular diagnosis.</title><p>COI: 223: C; 471–472: CA; 349–350: TT (based on 45 COI sequences).</p><fig id="F6" position="float" orientation="portrait"><object-id xmlns:xlink="http://www.w3.org/1999/xlink" content-type="doi" xlink:type="simple">10.3897/zookeys.1039.61098.figure6</object-id><object-id xmlns:xlink="http://www.w3.org/1999/xlink" content-type="arpha" xlink:type="simple">D7C0542D-BA28-59CC-B6E1-3661F6BEB68F</object-id><label>Figure 6.</label><caption><p><italic><tp:taxon-name><tp:taxon-name-part taxon-name-part-type="genus" reg="Chaetozone">Chaetozone</tp:taxon-name-part> <tp:taxon-name-part taxon-name-part-type="species" reg="pseudosetosa">pseudosetosa</tp:taxon-name-part></tp:taxon-name></italic> sp. nov. <bold>A</bold> paratype ZMBN125780, SEM of anterior end in lateral view <bold>B</bold> paratype ZMBN129644, SEM of anterior end in dorsal view <bold>C</bold> paratype NTNU-VM74602, cross section of posterior segment <bold>D</bold> paratype ZMBN125780, SEM neuropodial spines <bold>E</bold> paratype ZMBN129644, SEM of notopodial capillary <bold>F</bold> Paratype ZMBN129644, SEM of posterior neuropodia <bold>G</bold> paratype ZMBN129643, SEM of pygidium. Abbreviations: br, branchiae; Ch, chaetiger; dCr, dorsal crest; dT, dorsal tentacle; nuO, nuchal organ; per, peristomium; pr, prostomium; pyg, pygidium; Seg, segment.</p></caption><graphic xmlns:xlink="http://www.w3.org/1999/xlink" xlink:href="zookeys-1039-139-g006.jpg" position="float" orientation="portrait" xlink:type="simple" id="oo_546234.jpg"><uri content-type="original_file" xlink:type="simple">https://binary.pensoft.net/fig/546234</uri></graphic></fig></tp:treatment-sec><tp:treatment-sec sec-type="description" id="SECID0EOWBG"><title>Description.</title><p>A medium to large species, holotype incomplete, with 78 segments (70–106), 16.5 mm long (12–20 mm), up to 1.2 mm wide (Fig. <xref ref-type="fig" rid="F5">5</xref>). Colour in ethanol white to light tan. Body elongate, wider in midbody segments, narrowing anteriorly and posteriorly; circular to oval in cross section. Anterior first 15–20 segments 5–6 × wider than long, progressively lengthening 3 × longer posteriorly (Fig. <xref ref-type="fig" rid="F5">5</xref>). Thin, shallow dorsal groove from segment 10–15. Distinct ventral groove along most of body (Fig. <xref ref-type="fig" rid="F5">5</xref>).</p><p>Prostomium short, long as two third of peristomium, conical to triangular, tapering to rounded anterior tip, without annulations; eyespots absent; nuchal organs as narrow slits at posterior margin of prostomium (Fig. <xref ref-type="fig" rid="F6">6A, B</xref>). Peristomium as long as wide, with two large rings of similar length, distinct laterally, weakly distinct or invisible dorsally on dorsal crest; dorsal crest little to well developed, covering all peristomium, slightly overlapping prostomium anteriorly, extending posteriorly between dorsal tentacles, up to anterior margin of chaetiger 1 (Fig. <xref ref-type="fig" rid="F6">6A, B</xref>). Dorsal tentacles arising from posterior margin of peristomium, well separated (Fig. <xref ref-type="fig" rid="F6">6A, B</xref>). First pair of branchiae arising from segment 1 (achaetous), posterior to dorsal tentacles (Fig. <xref ref-type="fig" rid="F6">6A, B</xref>). Second pair of branchiae arising from chaetiger 1, dorsally and slightly posterior to notopodia. Subsequent branchiae similarly placed. Branchiae or branchial scars on most chaetigers until development of cinctures.</p><p>Parapodia as low mounds or ridges in anterior and middle segments, progressively developing into high, elevated membranes and into complete cinctures from segment 63 (50–85) (Figs <xref ref-type="fig" rid="F5">5</xref>, <xref ref-type="fig" rid="F6">6C, F</xref>). 6–11 short capillaries per neuro- and notopodia throughout, smooth; 2–4 long natatory-like capillaries per notopodia from segment 20 or 21 to 70–72, up to 1.5 × longer than body width, smooth (Fig. <xref ref-type="fig" rid="F6">6E</xref>). 8–13 spines per neuro- and notopodia, from segment 42–54 in neuropodia and segment 46–54 in notopodia, unidentate, sigmoid, rarely slightly crossing dorsally in posterior cinctures (Fig. <xref ref-type="fig" rid="F6">6C, D, F</xref>). Alternating capillaries usually between all spines, of similar length of longer than spines.</p><p>Pygidium with terminal anus and with small rounded ventral lobe (Fig. <xref ref-type="fig" rid="F6">6G</xref>).</p></tp:treatment-sec><tp:treatment-sec sec-type="Methylene blue staining pattern" id="SECID0EKYBG"><title>Methylene blue staining pattern.</title><p>A moderately distinctive pattern. Methyl blue stains the peristomium lightly in transversal bands. Dorsum does not stain. Transversal lines of dark blue dots are present along anterior segments, more or less dense but never strong, not covering the whole length of the segments, creating a light stripe pattern anteriorly. Rows of dark blue dots also present on most mid and posterior parapodia, not conspicuous and only lateral in midbody segments.</p></tp:treatment-sec><tp:treatment-sec sec-type="etymology" id="SECID0EPYBG"><title>Etymology.</title><p>This species is named <italic><tp:taxon-name><tp:taxon-name-part taxon-name-part-type="genus" reg="Chaetozone"/><tp:taxon-name-part taxon-name-part-type="species" reg="pseudosetosa">pseudosetosa</tp:taxon-name-part></tp:taxon-name></italic> because it looks identical to <italic><tp:taxon-name><tp:taxon-name-part taxon-name-part-type="genus" reg="Chaetozone">C.</tp:taxon-name-part> <tp:taxon-name-part taxon-name-part-type="species" reg="setosa">setosa</tp:taxon-name-part></tp:taxon-name></italic> and has been identified as such until now.</p></tp:treatment-sec><tp:treatment-sec sec-type="remarks" id="SECID0EKZBG"><title>Remarks.</title><p>Although this species is morphologically indistinguishable from <italic><tp:taxon-name><tp:taxon-name-part taxon-name-part-type="genus" reg="Chaetozone">C.</tp:taxon-name-part> <tp:taxon-name-part taxon-name-part-type="species" reg="setosa">setosa</tp:taxon-name-part></tp:taxon-name></italic>, it is a distinct species, and thus we felt it was important to name it. Cryptic species are important to take into account (<xref ref-type="bibr" rid="B38">Nygren 2014</xref>), which is difficult to do if they are not named, do not have a type, and are not diagnosed either morphologically or molecularly. In the absence of diagnostic morphological characters to distinguish it from <italic><tp:taxon-name><tp:taxon-name-part taxon-name-part-type="genus" reg="Chaetozone">C.</tp:taxon-name-part> <tp:taxon-name-part taxon-name-part-type="species" reg="setosa">setosa</tp:taxon-name-part></tp:taxon-name></italic>, molecular diagnostic characters can be of help (<xref ref-type="bibr" rid="B39">Nygren and Pleijel 2011</xref>; <xref ref-type="bibr" rid="B44">Parapar et al. 2020</xref>). In particular, <italic><tp:taxon-name><tp:taxon-name-part taxon-name-part-type="genus" reg="Chaetozone">C.</tp:taxon-name-part> <tp:taxon-name-part taxon-name-part-type="species" reg="setosa">setosa</tp:taxon-name-part></tp:taxon-name></italic> is known as a bioindicator and distinguishing between <italic><tp:taxon-name><tp:taxon-name-part taxon-name-part-type="genus" reg="Chaetozone">C.</tp:taxon-name-part> <tp:taxon-name-part taxon-name-part-type="species" reg="setosa">setosa</tp:taxon-name-part></tp:taxon-name></italic> and <italic><tp:taxon-name><tp:taxon-name-part taxon-name-part-type="genus" reg="Chaetozone">C.</tp:taxon-name-part> <tp:taxon-name-part taxon-name-part-type="species" reg="pseudosetosa">pseudosetosa</tp:taxon-name-part></tp:taxon-name></italic> sp. nov. can be important in that regard.</p><p><italic><tp:taxon-name><tp:taxon-name-part taxon-name-part-type="genus" reg="Chaetozone">Chaetozone</tp:taxon-name-part> <tp:taxon-name-part taxon-name-part-type="species" reg="pseudosetosa">pseudosetosa</tp:taxon-name-part></tp:taxon-name></italic> sp. nov. COI distance with other species in the area mostly ranges from 20% to 25%, with a minimum of 8% with <italic><tp:taxon-name><tp:taxon-name-part taxon-name-part-type="genus" reg="Chaetozone">Chaetozone</tp:taxon-name-part> <tp:taxon-name-part taxon-name-part-type="species" reg="setosa">setosa</tp:taxon-name-part></tp:taxon-name></italic> (Table <xref ref-type="table" rid="T2">2</xref>).</p></tp:treatment-sec><tp:treatment-sec sec-type="distribution" id="SECID0EP3BG"><title>Distribution.</title><p>Norwegian coast and shelf, Skagerrak, North Sea, 4–160 m depth. One specimen is recorded from Finnmark, which means it may be sympatric with <italic><tp:taxon-name><tp:taxon-name-part taxon-name-part-type="genus" reg="Chaetozone">C.</tp:taxon-name-part> <tp:taxon-name-part taxon-name-part-type="species" reg="setosa">setosa</tp:taxon-name-part></tp:taxon-name></italic> in this area.</p></tp:treatment-sec><tp:treatment-sec><!--Section generated to contain objects referenced in tp:taxon-treatment.--><table-wrap id="T2" position="float" orientation="portrait"><label>Table 2.</label><caption><p>COI p-distances between and within Norwegian <italic><tp:taxon-name><tp:taxon-name-part taxon-name-part-type="genus" reg="Chaetozone">Chaetozone</tp:taxon-name-part></tp:taxon-name></italic> species. The number of base differences per site from averaging over all sequence pairs within each group are shown. Species described and discussed in this paper are denoted with an “°”.</p></caption><table id="TID0EF2AI" rules="all"><tbody><tr><th rowspan="2" colspan="1"/><th rowspan="1" colspan="1"><italic><tp:taxon-name><tp:taxon-name-part taxon-name-part-type="genus" reg="Chaetozone">Chaetozone</tp:taxon-name-part> <tp:taxon-name-part taxon-name-part-type="species" reg="monteverdii">monteverdii</tp:taxon-name-part></tp:taxon-name></italic> sp. nov.º</th><th rowspan="1" colspan="1"/><th rowspan="1" colspan="1"><italic><tp:taxon-name><tp:taxon-name-part taxon-name-part-type="genus" reg="Chaetozone">Chaetozone</tp:taxon-name-part> <tp:taxon-name-part taxon-name-part-type="species" reg="barentsensis">barentsensis</tp:taxon-name-part></tp:taxon-name></italic>º</th><th rowspan="1" colspan="1"/><th rowspan="1" colspan="1"><italic><tp:taxon-name><tp:taxon-name-part taxon-name-part-type="genus" reg="Chaetozone">Chaetozone</tp:taxon-name-part> <tp:taxon-name-part taxon-name-part-type="species" reg="quinta">quinta</tp:taxon-name-part></tp:taxon-name></italic>º</th><th rowspan="1" colspan="1"><italic><tp:taxon-name><tp:taxon-name-part taxon-name-part-type="genus" reg="Chaetozone">Chaetozone</tp:taxon-name-part> <tp:taxon-name-part taxon-name-part-type="species" reg="pseudosetosa">pseudosetosa</tp:taxon-name-part></tp:taxon-name></italic> sp. nov.º</th><th rowspan="1" colspan="1"><italic><tp:taxon-name><tp:taxon-name-part taxon-name-part-type="genus" reg="Chaetozone">Chaetozone</tp:taxon-name-part> <tp:taxon-name-part taxon-name-part-type="species" reg="setosa">setosa</tp:taxon-name-part></tp:taxon-name></italic>º</th><th rowspan="1" colspan="1"/><th rowspan="1" colspan="1"><italic><tp:taxon-name><tp:taxon-name-part taxon-name-part-type="genus" reg="Chaetozone">Chaetozone</tp:taxon-name-part> <tp:taxon-name-part taxon-name-part-type="uncertainty-rank">cf</tp:taxon-name-part> <tp:taxon-name-part taxon-name-part-type="species" reg="zetlandica">zetlandica</tp:taxon-name-part></tp:taxon-name></italic>º</th><th rowspan="1" colspan="1"/><th rowspan="1" colspan="1"><italic><tp:taxon-name><tp:taxon-name-part taxon-name-part-type="genus" reg="Chaetozone">Chaetozone</tp:taxon-name-part> <tp:taxon-name-part taxon-name-part-type="species" reg="chambersae">chambersae</tp:taxon-name-part></tp:taxon-name></italic> sp. nov.º</th><th rowspan="1" colspan="1"/><th rowspan="1" colspan="1"/></tr><tr><th rowspan="1" colspan="1">(<italic><tp:taxon-name><tp:taxon-name-part taxon-name-part-type="genus" reg="Chaetozone">Chaetozone</tp:taxon-name-part></tp:taxon-name></italic> sp. 1)</th><th rowspan="1" colspan="1"><italic><tp:taxon-name><tp:taxon-name-part taxon-name-part-type="genus" reg="Chaetozone">Chaetozone</tp:taxon-name-part></tp:taxon-name></italic> sp. 2º</th><th rowspan="1" colspan="1">(<italic><tp:taxon-name><tp:taxon-name-part taxon-name-part-type="genus" reg="Chaetozone">Chaetozone</tp:taxon-name-part></tp:taxon-name></italic> sp. 3)</th><th rowspan="1" colspan="1"><italic><tp:taxon-name><tp:taxon-name-part taxon-name-part-type="genus" reg="Chaetozone">Chaetozone</tp:taxon-name-part></tp:taxon-name></italic> sp. 4º</th><th rowspan="1" colspan="1">(<italic><tp:taxon-name><tp:taxon-name-part taxon-name-part-type="genus" reg="Chaetozone">Chaetozone</tp:taxon-name-part></tp:taxon-name></italic> sp. 5)</th><th rowspan="1" colspan="1">(<italic><tp:taxon-name><tp:taxon-name-part taxon-name-part-type="genus" reg="Chaetozone">Chaetozone</tp:taxon-name-part></tp:taxon-name></italic> sp. 7)</th><th rowspan="1" colspan="1">(<italic><tp:taxon-name><tp:taxon-name-part taxon-name-part-type="genus" reg="Chaetozone">Chaetozone</tp:taxon-name-part></tp:taxon-name></italic> sp. 8)</th><th rowspan="1" colspan="1"><italic><tp:taxon-name><tp:taxon-name-part taxon-name-part-type="genus" reg="Chaetozone">Chaetozone</tp:taxon-name-part></tp:taxon-name></italic> sp. 9º</th><th rowspan="1" colspan="1">(<italic><tp:taxon-name><tp:taxon-name-part taxon-name-part-type="genus" reg="Chaetozone">Chaetozone</tp:taxon-name-part></tp:taxon-name></italic> sp. 10)</th><th rowspan="1" colspan="1"><italic><tp:taxon-name><tp:taxon-name-part taxon-name-part-type="genus" reg="Chaetozone">Chaetozone</tp:taxon-name-part></tp:taxon-name></italic> sp. 11</th><th rowspan="1" colspan="1">(<italic><tp:taxon-name><tp:taxon-name-part taxon-name-part-type="genus" reg="Chaetozone">Chaetozone</tp:taxon-name-part></tp:taxon-name></italic> sp. 12)</th><th rowspan="1" colspan="1"><italic><tp:taxon-name><tp:taxon-name-part taxon-name-part-type="genus" reg="Chaetozone">Chaetozone</tp:taxon-name-part></tp:taxon-name></italic> sp. 13</th><th rowspan="1" colspan="1"><italic><tp:taxon-name><tp:taxon-name-part taxon-name-part-type="genus" reg="Chaetozone">Chaetozone</tp:taxon-name-part></tp:taxon-name></italic> sp. 14</th></tr><tr><td rowspan="1" colspan="1"><italic><tp:taxon-name><tp:taxon-name-part taxon-name-part-type="genus" reg="Chaetozone">Chaetozone</tp:taxon-name-part> <tp:taxon-name-part taxon-name-part-type="species" reg="monteverdii">monteverdii</tp:taxon-name-part></tp:taxon-name></italic> sp. nov.º</td><td rowspan="1" colspan="1">0.0019</td><td rowspan="1" colspan="1">0.2372</td><td rowspan="1" colspan="1">0.2470</td><td rowspan="1" colspan="1">0.2677</td><td rowspan="1" colspan="1">0.2532</td><td rowspan="1" colspan="1">0.2572</td><td rowspan="1" colspan="1">0.2452</td><td rowspan="1" colspan="1">0.2400</td><td rowspan="1" colspan="1">0.2350</td><td rowspan="1" colspan="1">0.2268</td><td rowspan="1" colspan="1">0.2194</td><td rowspan="1" colspan="1">0.2343</td><td rowspan="1" colspan="1">0.2557</td></tr><tr><td rowspan="1" colspan="1">(<italic><tp:taxon-name><tp:taxon-name-part taxon-name-part-type="genus" reg="Chaetozone">Chaetozone</tp:taxon-name-part></tp:taxon-name></italic> sp. 1)</td><td rowspan="1" colspan="1"/><td rowspan="1" colspan="1"/><td rowspan="1" colspan="1"/><td rowspan="1" colspan="1"/><td rowspan="1" colspan="1"/><td rowspan="1" colspan="1"/><td rowspan="1" colspan="1"/><td rowspan="1" colspan="1"/><td rowspan="1" colspan="1"/><td rowspan="1" colspan="1"/><td rowspan="1" colspan="1"/><td rowspan="1" colspan="1"/><td rowspan="1" colspan="1"/></tr><tr><td rowspan="1" colspan="1"><italic><tp:taxon-name><tp:taxon-name-part taxon-name-part-type="genus" reg="Chaetozone">Chaetozone</tp:taxon-name-part></tp:taxon-name></italic> sp. 2º</td><td rowspan="1" colspan="1">0.2372</td><td rowspan="1" colspan="1">0.0048</td><td rowspan="1" colspan="1">0.2627</td><td rowspan="1" colspan="1">0.2674</td><td rowspan="1" colspan="1">0.2840</td><td rowspan="1" colspan="1">0.2718</td><td rowspan="1" colspan="1">0.2625</td><td rowspan="1" colspan="1">0.2667</td><td rowspan="1" colspan="1">0.2669</td><td rowspan="1" colspan="1">0.2466</td><td rowspan="1" colspan="1">0.2447</td><td rowspan="1" colspan="1">0.2444</td><td rowspan="1" colspan="1">0.2737</td></tr><tr><td rowspan="1" colspan="1"><italic><tp:taxon-name><tp:taxon-name-part taxon-name-part-type="genus" reg="Chaetozone">Chaetozone</tp:taxon-name-part> <tp:taxon-name-part taxon-name-part-type="species" reg="barentsensis">barentsensis</tp:taxon-name-part></tp:taxon-name></italic>º</td><td rowspan="1" colspan="1">0.2470</td><td rowspan="1" colspan="1">0.2627</td><td rowspan="1" colspan="1">0</td><td rowspan="1" colspan="1">0.2356</td><td rowspan="1" colspan="1">0.2364</td><td rowspan="1" colspan="1">0.2490</td><td rowspan="1" colspan="1">0.2328</td><td rowspan="1" colspan="1">0.2559</td><td rowspan="1" colspan="1">0.2508</td><td rowspan="1" colspan="1">0.2459</td><td rowspan="1" colspan="1">0.2389</td><td rowspan="1" colspan="1">0.1587</td><td rowspan="1" colspan="1">0.0953</td></tr><tr><td rowspan="1" colspan="1">(<italic><tp:taxon-name><tp:taxon-name-part taxon-name-part-type="genus" reg="Chaetozone">Chaetozone</tp:taxon-name-part></tp:taxon-name></italic> sp. 3)"</td><td rowspan="1" colspan="1"/><td rowspan="1" colspan="1"/><td rowspan="1" colspan="1"/><td rowspan="1" colspan="1"/><td rowspan="1" colspan="1"/><td rowspan="1" colspan="1"/><td rowspan="1" colspan="1"/><td rowspan="1" colspan="1"/><td rowspan="1" colspan="1"/><td rowspan="1" colspan="1"/><td rowspan="1" colspan="1"/><td rowspan="1" colspan="1"/><td rowspan="1" colspan="1"/></tr><tr><td rowspan="1" colspan="1"><italic><tp:taxon-name><tp:taxon-name-part taxon-name-part-type="genus" reg="Chaetozone">Chaetozone</tp:taxon-name-part></tp:taxon-name></italic> sp. 4º</td><td rowspan="1" colspan="1">0.2677</td><td rowspan="1" colspan="1">0.2674</td><td rowspan="1" colspan="1">0.2356</td><td rowspan="1" colspan="1">0.0015</td><td rowspan="1" colspan="1">0.0950</td><td rowspan="1" colspan="1">0.2705</td><td rowspan="1" colspan="1">0.2594</td><td rowspan="1" colspan="1">0.2472</td><td rowspan="1" colspan="1">0.2405</td><td rowspan="1" colspan="1">0.2457</td><td rowspan="1" colspan="1">0.2410</td><td rowspan="1" colspan="1">0.2496</td><td rowspan="1" colspan="1">0.2353</td></tr><tr><td rowspan="1" colspan="1"><italic><tp:taxon-name><tp:taxon-name-part taxon-name-part-type="genus" reg="Chaetozone">Chaetozone</tp:taxon-name-part> <tp:taxon-name-part taxon-name-part-type="species" reg="quinta">quinta</tp:taxon-name-part></tp:taxon-name></italic>º</td><td rowspan="1" colspan="1">0.2532</td><td rowspan="1" colspan="1">0.2840</td><td rowspan="1" colspan="1">0.2364</td><td rowspan="1" colspan="1">0.0950</td><td rowspan="1" colspan="1">0</td><td rowspan="1" colspan="1">0.2553</td><td rowspan="1" colspan="1">0.2620</td><td rowspan="1" colspan="1">0.2458</td><td rowspan="1" colspan="1">0.2314</td><td rowspan="1" colspan="1">0.2568</td><td rowspan="1" colspan="1">0.2585</td><td rowspan="1" colspan="1">0.2508</td><td rowspan="1" colspan="1">0.2379</td></tr><tr><td rowspan="1" colspan="1">(<italic><tp:taxon-name><tp:taxon-name-part taxon-name-part-type="genus" reg="Chaetozone">Chaetozone</tp:taxon-name-part></tp:taxon-name></italic> sp. 5)</td><td rowspan="1" colspan="1"/><td rowspan="1" colspan="1"/><td rowspan="1" colspan="1"/><td rowspan="1" colspan="1"/><td rowspan="1" colspan="1"/><td rowspan="1" colspan="1"/><td rowspan="1" colspan="1"/><td rowspan="1" colspan="1"/><td rowspan="1" colspan="1"/><td rowspan="1" colspan="1"/><td rowspan="1" colspan="1"/><td rowspan="1" colspan="1"/><td rowspan="1" colspan="1"/></tr><tr><td rowspan="1" colspan="1"><italic><tp:taxon-name><tp:taxon-name-part taxon-name-part-type="genus" reg="Chaetozone">Chaetozone</tp:taxon-name-part> <tp:taxon-name-part taxon-name-part-type="species" reg="pseudosetosa">pseudosetosa</tp:taxon-name-part></tp:taxon-name></italic> sp. nov.º</td><td rowspan="1" colspan="1">0.2572</td><td rowspan="1" colspan="1">0.2718</td><td rowspan="1" colspan="1">0.2490</td><td rowspan="1" colspan="1">0.2705</td><td rowspan="1" colspan="1">0.2553</td><td rowspan="1" colspan="1">0.011</td><td rowspan="1" colspan="1">0.0889</td><td rowspan="1" colspan="1">0.2090</td><td rowspan="1" colspan="1">0.2079</td><td rowspan="1" colspan="1">0.1737</td><td rowspan="1" colspan="1">0.1889</td><td rowspan="1" colspan="1">0.2299</td><td rowspan="1" colspan="1">0.2556</td></tr><tr><td rowspan="1" colspan="1">(<italic><tp:taxon-name><tp:taxon-name-part taxon-name-part-type="genus" reg="Chaetozone">Chaetozone</tp:taxon-name-part></tp:taxon-name></italic> sp. 7)</td><td rowspan="1" colspan="1"/><td rowspan="1" colspan="1"/><td rowspan="1" colspan="1"/><td rowspan="1" colspan="1"/><td rowspan="1" colspan="1"/><td rowspan="1" colspan="1"/><td rowspan="1" colspan="1"/><td rowspan="1" colspan="1"/><td rowspan="1" colspan="1"/><td rowspan="1" colspan="1"/><td rowspan="1" colspan="1"/><td rowspan="1" colspan="1"/><td rowspan="1" colspan="1"/></tr><tr><td rowspan="1" colspan="1"><italic><tp:taxon-name><tp:taxon-name-part taxon-name-part-type="genus" reg="Chaetozone">Chaetozone</tp:taxon-name-part> <tp:taxon-name-part taxon-name-part-type="species" reg="setosa">setosa</tp:taxon-name-part></tp:taxon-name></italic>º</td><td rowspan="1" colspan="1">0.2452</td><td rowspan="1" colspan="1">0.2625</td><td rowspan="1" colspan="1">0.2328</td><td rowspan="1" colspan="1">0.2594</td><td rowspan="1" colspan="1">0.2620</td><td rowspan="1" colspan="1">0.0889</td><td rowspan="1" colspan="1">0.004</td><td rowspan="1" colspan="1">0.2045</td><td rowspan="1" colspan="1">0.2041</td><td rowspan="1" colspan="1">0.1701</td><td rowspan="1" colspan="1">0.1949</td><td rowspan="1" colspan="1">0.2214</td><td rowspan="1" colspan="1">0.2369</td></tr><tr><td rowspan="1" colspan="1">(<italic><tp:taxon-name><tp:taxon-name-part taxon-name-part-type="genus" reg="Chaetozone">Chaetozone</tp:taxon-name-part></tp:taxon-name></italic> sp. 8)</td><td rowspan="1" colspan="1"/><td rowspan="1" colspan="1"/><td rowspan="1" colspan="1"/><td rowspan="1" colspan="1"/><td rowspan="1" colspan="1"/><td rowspan="1" colspan="1"/><td rowspan="1" colspan="1"/><td rowspan="1" colspan="1"/><td rowspan="1" colspan="1"/><td rowspan="1" colspan="1"/><td rowspan="1" colspan="1"/><td rowspan="1" colspan="1"/><td rowspan="1" colspan="1"/></tr><tr><td rowspan="1" colspan="1"><italic><tp:taxon-name><tp:taxon-name-part taxon-name-part-type="genus" reg="Chaetozone">Chaetozone</tp:taxon-name-part></tp:taxon-name></italic> sp. 9</td><td rowspan="1" colspan="1">0.2400</td><td rowspan="1" colspan="1">0.2667</td><td rowspan="1" colspan="1">0.2559</td><td rowspan="1" colspan="1">0.2472</td><td rowspan="1" colspan="1">0.2458</td><td rowspan="1" colspan="1">0.2090</td><td rowspan="1" colspan="1">0.2045</td><td rowspan="1" colspan="1">0.0033</td><td rowspan="1" colspan="1">0.1069</td><td rowspan="1" colspan="1">0.1931</td><td rowspan="1" colspan="1">0.1988</td><td rowspan="1" colspan="1">0.2486</td><td rowspan="1" colspan="1">0.2553</td></tr><tr><td rowspan="1" colspan="1"><tp:taxon-name><tp:taxon-name-part taxon-name-part-type="genus" reg="Chaetozone">Chaetozone</tp:taxon-name-part> <tp:taxon-name-part taxon-name-part-type="uncertainty-rank">cf</tp:taxon-name-part> <tp:taxon-name-part taxon-name-part-type="species" reg="zetlandica">zetlandica</tp:taxon-name-part></tp:taxon-name>º</td><td rowspan="1" colspan="1">0.2350</td><td rowspan="1" colspan="1">0.2669</td><td rowspan="1" colspan="1">0.2508</td><td rowspan="1" colspan="1">0.2405</td><td rowspan="1" colspan="1">0.2314</td><td rowspan="1" colspan="1">0.2079</td><td rowspan="1" colspan="1">0.2041</td><td rowspan="1" colspan="1">0.1069</td><td rowspan="1" colspan="1">0.0014</td><td rowspan="1" colspan="1">0.1994</td><td rowspan="1" colspan="1">0.1994</td><td rowspan="1" colspan="1">0.2492</td><td rowspan="1" colspan="1">0.2581</td></tr><tr><td rowspan="1" colspan="1">(<italic><tp:taxon-name><tp:taxon-name-part taxon-name-part-type="genus" reg="Chaetozone">Chaetozone</tp:taxon-name-part></tp:taxon-name></italic> sp. 10)</td><td rowspan="1" colspan="1"/><td rowspan="1" colspan="1"/><td rowspan="1" colspan="1"/><td rowspan="1" colspan="1"/><td rowspan="1" colspan="1"/><td rowspan="1" colspan="1"/><td rowspan="1" colspan="1"/><td rowspan="1" colspan="1"/><td rowspan="1" colspan="1"/><td rowspan="1" colspan="1"/><td rowspan="1" colspan="1"/><td rowspan="1" colspan="1"/><td rowspan="1" colspan="1"/></tr><tr><td rowspan="1" colspan="1"><italic><tp:taxon-name><tp:taxon-name-part taxon-name-part-type="genus" reg="Chaetozone">Chaetozone</tp:taxon-name-part></tp:taxon-name></italic> sp. 11</td><td rowspan="1" colspan="1">0.2268</td><td rowspan="1" colspan="1">0.2466</td><td rowspan="1" colspan="1">0.2459</td><td rowspan="1" colspan="1">0.2457</td><td rowspan="1" colspan="1">0.2568</td><td rowspan="1" colspan="1">0.1737</td><td rowspan="1" colspan="1">0.1701</td><td rowspan="1" colspan="1">0.1931</td><td rowspan="1" colspan="1">0.1994</td><td rowspan="1" colspan="1">0.0061</td><td rowspan="1" colspan="1">0.1088</td><td rowspan="1" colspan="1">0.2219</td><td rowspan="1" colspan="1">0.2594</td></tr><tr><td rowspan="1" colspan="1"><italic><tp:taxon-name><tp:taxon-name-part taxon-name-part-type="genus" reg="Chaetozone">Chaetozone</tp:taxon-name-part> <tp:taxon-name-part taxon-name-part-type="species" reg="chambersae">chambersae</tp:taxon-name-part></tp:taxon-name></italic> sp. nov.º</td><td rowspan="1" colspan="1">0.2194</td><td rowspan="1" colspan="1">0.2447</td><td rowspan="1" colspan="1">0.2389</td><td rowspan="1" colspan="1">0.2410</td><td rowspan="1" colspan="1">0.2585</td><td rowspan="1" colspan="1">0.1889</td><td rowspan="1" colspan="1">0.1949</td><td rowspan="1" colspan="1">0.1988</td><td rowspan="1" colspan="1">0.1994</td><td rowspan="1" colspan="1">0.1088</td><td rowspan="1" colspan="1">0.0053</td><td rowspan="1" colspan="1">0.2225</td><td rowspan="1" colspan="1">0.2463</td></tr><tr><td rowspan="1" colspan="1">(<italic><tp:taxon-name><tp:taxon-name-part taxon-name-part-type="genus" reg="Chaetozone">Chaetozone</tp:taxon-name-part></tp:taxon-name></italic> sp. 12)</td><td rowspan="1" colspan="1"/><td rowspan="1" colspan="1"/><td rowspan="1" colspan="1"/><td rowspan="1" colspan="1"/><td rowspan="1" colspan="1"/><td rowspan="1" colspan="1"/><td rowspan="1" colspan="1"/><td rowspan="1" colspan="1"/><td rowspan="1" colspan="1"/><td rowspan="1" colspan="1"/><td rowspan="1" colspan="1"/><td rowspan="1" colspan="1"/><td rowspan="1" colspan="1"/></tr><tr><td rowspan="1" colspan="1"><italic><tp:taxon-name><tp:taxon-name-part taxon-name-part-type="genus" reg="Chaetozone">Chaetozone</tp:taxon-name-part></tp:taxon-name></italic> sp. 13</td><td rowspan="1" colspan="1">0.2343</td><td rowspan="1" colspan="1">0.2444</td><td rowspan="1" colspan="1">0.1587</td><td rowspan="1" colspan="1">0.2496</td><td rowspan="1" colspan="1">0.2508</td><td rowspan="1" colspan="1">0.2299</td><td rowspan="1" colspan="1">0.2214</td><td rowspan="1" colspan="1">0.2486</td><td rowspan="1" colspan="1">0.2492</td><td rowspan="1" colspan="1">0.2219</td><td rowspan="1" colspan="1">0.2225</td><td rowspan="1" colspan="1">0.0008</td><td rowspan="1" colspan="1">0.1694</td></tr><tr><td rowspan="1" colspan="1"><italic><tp:taxon-name><tp:taxon-name-part taxon-name-part-type="genus" reg="Chaetozone">Chaetozone</tp:taxon-name-part></tp:taxon-name></italic> sp. 14</td><td rowspan="1" colspan="1">0.2557</td><td rowspan="1" colspan="1">0.2737</td><td rowspan="1" colspan="1">0.0953</td><td rowspan="1" colspan="1">0.2353</td><td rowspan="1" colspan="1">0.2379</td><td rowspan="1" colspan="1">0.2556</td><td rowspan="1" colspan="1">0.2369</td><td rowspan="1" colspan="1">0.2553</td><td rowspan="1" colspan="1">0.2581</td><td rowspan="1" colspan="1">0.2594</td><td rowspan="1" colspan="1">0.2463</td><td rowspan="1" colspan="1">0.1694</td><td rowspan="1" colspan="1">0.0102</td></tr></tbody></table><table-wrap-foot><fn><p>The number of base differences per site from averaging over all sequence pairs within each group are shown. Species described and discussed in this paper are denoted with an “º”.</p></fn></table-wrap-foot></table-wrap></tp:treatment-sec><ref-list><ref id="B26"><mixed-citation xmlns:xlink="http://www.w3.org/1999/xlink" xlink:type="simple"><person-group><name name-style="western"><surname>Grosse</surname><given-names>M</given-names></name><name name-style="western"><surname>Bakken</surname><given-names>T</given-names></name><name name-style="western"><surname>Nygren</surname><given-names>A</given-names></name><name name-style="western"><surname>Kongsrud</surname><given-names>JA</given-names></name><name name-style="western"><surname>Capa</surname><given-names>M</given-names></name></person-group> (<year>2020</year>) Species delimitation analyses of NE Atlantic <italic><tp:taxon-name><tp:taxon-name-part taxon-name-part-type="genus">Chaetozone</tp:taxon-name-part></tp:taxon-name></italic> reveals hidden diversity among a common and abundant marine annelid. Molecular Phylogenetics and Evolution 149: e106852. <ext-link xlink:type="simple" ext-link-type="doi" xlink:href="10.1016/j.ympev.2020.106852">https://doi.org/10.1016/j.ympev.2020.106852</ext-link></mixed-citation></ref><ref id="B38"><mixed-citation xmlns:xlink="http://www.w3.org/1999/xlink" xlink:type="simple"><person-group><name name-style="western"><surname>Nygren</surname><given-names>A</given-names></name></person-group> (<year>2014</year>) <article-title>Cryptic polychaete diversity: a review.</article-title><source>Zoologica Scripta</source><volume>43</volume>: <fpage>172</fpage>–<lpage>183</lpage>. <ext-link xlink:type="simple" ext-link-type="doi" xlink:href="10.1111/zsc.12044">https://doi.org/10.1111/zsc.12044</ext-link></mixed-citation></ref><ref id="B39"><mixed-citation xmlns:xlink="http://www.w3.org/1999/xlink" xlink:type="simple"><person-group><name name-style="western"><surname>Nygren</surname><given-names>A</given-names></name><name name-style="western"><surname>Pleijel</surname><given-names>F</given-names></name></person-group> (<year>2011</year>) <article-title>From one to ten in a single stroke – resolving the European <italic><tp:taxon-name><tp:taxon-name-part taxon-name-part-type="genus">Eumida</tp:taxon-name-part> <tp:taxon-name-part taxon-name-part-type="species">sanguinea</tp:taxon-name-part></tp:taxon-name></italic> (<tp:taxon-name><tp:taxon-name-part taxon-name-part-type="family">Phyllodocidae</tp:taxon-name-part></tp:taxon-name>, <tp:taxon-name><tp:taxon-name-part taxon-name-part-type="phylum">Annelida</tp:taxon-name-part></tp:taxon-name>) species complex.</article-title><source>Molecular Phylogenetics and Evolution</source><volume>58</volume>: <fpage>132</fpage>–<lpage>141</lpage>. <ext-link xlink:type="simple" ext-link-type="doi" xlink:href="10.1016/j.ympev.2010.10.010">https://doi.org/10.1016/j.ympev.2010.10.010</ext-link></mixed-citation></ref><ref id="B44"><mixed-citation xmlns:xlink="http://www.w3.org/1999/xlink" xlink:type="simple"><person-group><name name-style="western"><surname>Parapar</surname><given-names>J</given-names></name><name name-style="western"><surname>Capa</surname><given-names>M</given-names></name><name name-style="western"><surname>Nygren</surname><given-names>A</given-names></name><name name-style="western"><surname>Moreira</surname><given-names>J</given-names></name></person-group> (<year>2020</year>) <article-title>To name but a few: descriptions of five new species of <italic><tp:taxon-name><tp:taxon-name-part taxon-name-part-type="genus">Terebellides</tp:taxon-name-part></tp:taxon-name></italic> (<tp:taxon-name><tp:taxon-name-part taxon-name-part-type="phylum">Annelida</tp:taxon-name-part></tp:taxon-name>, <tp:taxon-name><tp:taxon-name-part taxon-name-part-type="family">Trichobranchidae</tp:taxon-name-part></tp:taxon-name>) from the North East Atlantic.</article-title><source>ZooKeys</source><volume>992</volume>: <fpage>1</fpage>–<lpage>58</lpage>. <ext-link xlink:type="simple" ext-link-type="doi" xlink:href="10.3897/zookeys.992.55977">https://doi.org/10.3897/zookeys.992.55977</ext-link></mixed-citation></ref></ref-list></tp:taxon-treatment>
