# Supplementary material for: Describing the hidden species diversity of Chaetozone (Annelida, Cirratulidae) in the Norwegian Sea using morphological and molecular diagnostics
Source: Zookeys. 2021 May 21;1039:139–76. doi: 10.3897/zookeys.1039.61098 (PMC8163715; doi:10.3897/zookeys.1039.61098)
Supplement: XML Treatment for Chaetozone barentsensis [file zookeys.1039.61098-treatment5.xml]

<!DOCTYPE tp:taxon-treatment
  PUBLIC "-//TaxonX//DTD Taxonomic Treatment Publishing DTD v0 20100105//EN" "tax-treatment-NSO.dtd">
<tp:taxon-treatment xmlns:tp="http://www.plazi.org/taxpub"><tp:treatment-meta><kwd-group><label>Taxon classification</label><kwd><named-content xmlns:xlink="http://www.w3.org/1999/xlink" content-type="kingdom">Animalia</named-content></kwd><kwd><named-content xmlns:xlink="http://www.w3.org/1999/xlink" content-type="order">Terebellida</named-content></kwd><kwd><named-content xmlns:xlink="http://www.w3.org/1999/xlink" content-type="family">Cirratulidae</named-content></kwd></kwd-group><mixed-citation publication-type="journal"><person-group><name><surname>Grosse</surname><given-names>Maël</given-names></name><name><surname>Capa</surname><given-names>María</given-names></name><name><surname>Bakken</surname><given-names>Torkild</given-names></name></person-group><article-title>Describing the hidden species diversity of <italic><tp:taxon-name><tp:taxon-name-part taxon-name-part-type="genus" reg="Chaetozone">Chaetozone</tp:taxon-name-part></tp:taxon-name></italic> (<tp:taxon-name><tp:taxon-name-part taxon-name-part-type="phylum">Annelida</tp:taxon-name-part></tp:taxon-name>, <tp:taxon-name><tp:taxon-name-part taxon-name-part-type="family">Cirratulidae</tp:taxon-name-part></tp:taxon-name>) in the Norwegian Sea using morphological and molecular diagnostics</article-title><source>Zookeys</source><day>21</day><month>5</month><year>2021</year><volume>1039</volume><fpage>139</fpage><lpage>176</lpage><pub-id pub-id-type="doi">10.3897/zookeys.1039.61098</pub-id></mixed-citation></tp:treatment-meta><tp:nomenclature><tp:taxon-name><object-id xmlns:xlink="http://www.w3.org/1999/xlink" content-type="arpha" xlink:type="simple">5F22DFE1-A62C-5671-BAE3-2C2FA6EDD0A2</object-id>
            <tp:taxon-name-part taxon-name-part-type="genus" reg="Chaetozone">Chaetozone</tp:taxon-name-part>
            <tp:taxon-name-part taxon-name-part-type="species" reg="barentsensis">barentsensis</tp:taxon-name-part>
            <object-id xmlns:xlink="http://www.w3.org/1999/xlink" content-type="zoobank" xlink:type="simple">http://zoobank.org/5A4E27EE-59D3-48E9-9F89-2C061FCDDDDF</object-id>
          </tp:taxon-name><tp:taxon-status xmlns:xlink="http://www.w3.org/1999/xlink" xlink:type="simple">sp. nov.</tp:taxon-status><xref ref-type="fig" rid="F8">Figure 8</xref><tp:nomenclature-citation-list><tp:nomenclature-citation><tp:taxon-name>
                <tp:taxon-name-part taxon-name-part-type="genus" reg="Chaetozone">Chaetozone</tp:taxon-name-part>
              </tp:taxon-name><comment>sp. 3 <xref ref-type="bibr" rid="B26">Grosse et al. 2020</xref>: fig. 4.</comment></tp:nomenclature-citation></tp:nomenclature-citation-list></tp:nomenclature><tp:treatment-sec sec-type="type locality" id="SECID0EUHAI"><title>Type locality.</title><p>Barents Sea, 337 m depth.</p></tp:treatment-sec><tp:treatment-sec sec-type="material" id="SECID0EZHAI"><title>Material examined.</title><p><bold><italic>Holotype</italic>:</bold> Barents Sea • 1 ind.; <named-content xmlns:xlink="http://www.w3.org/1999/xlink" content-type="dwc:verbatimCoordinates" xlink:type="simple"><named-content content-type="geo-json" specific-use="{&#34;type&#34;:&#34;Point&#34;,&#34;coordinates&#34;:[29.655667,71.056000]}" id="NCID0EHIAI" xlink:type="simple">71.056°N, 29.655667°E</named-content></named-content>; 21 Apr. 2014; 337 m; NTNU-VM74492. <bold><italic>Paratypes</italic></bold>: Barents Sea • 7 ind.; <named-content xmlns:xlink="http://www.w3.org/1999/xlink" content-type="dwc:verbatimCoordinates" xlink:type="simple"><named-content content-type="geo-json" specific-use="{&#34;type&#34;:&#34;Point&#34;,&#34;coordinates&#34;:[29.655667,71.056000]}" id="NCID0ESIAI" xlink:type="simple">71.056°N, 29.655667°E</named-content></named-content>; 21 Apr. 2014; 337 m; NTNU-VM74493–74498, ZMBN129638 • 2 ind.; <named-content xmlns:xlink="http://www.w3.org/1999/xlink" content-type="dwc:verbatimCoordinates" xlink:type="simple"><named-content content-type="geo-json" specific-use="{&#34;type&#34;:&#34;Point&#34;,&#34;coordinates&#34;:[28.943167,71.187833]}" id="NCID0E1IAI" xlink:type="simple">71.187833°N, 28.943167°E</named-content></named-content>; 23 Apr. 2014; 380 m; NTNU-VM74489, ZMBN129639. – North Sea • 1 ind.; <named-content xmlns:xlink="http://www.w3.org/1999/xlink" content-type="dwc:verbatimCoordinates" xlink:type="simple"><named-content content-type="geo-json" specific-use="{&#34;type&#34;:&#34;Point&#34;,&#34;coordinates&#34;:[5.003000,60.173000]}" id="NCID0ECJAI" xlink:type="simple">60.173°N, 5.003°E</named-content></named-content>; 22 Apr. 2011; 6 m; ZMBN95707.</p></tp:treatment-sec><tp:treatment-sec sec-type="diagnosis" id="SECID0EHJAI"><title>Diagnosis.</title><p>Dorsal tentacles on distinct segment 1 (achaetous); first branchiae on indistinct segment 2 (achaetous); approximately 22 short, flat spines per parapodia in posterior segments (Fig. <xref ref-type="fig" rid="F8">8</xref>).</p><fig id="F8" position="float" orientation="portrait"><object-id xmlns:xlink="http://www.w3.org/1999/xlink" content-type="doi" xlink:type="simple">10.3897/zookeys.1039.61098.figure8</object-id><object-id xmlns:xlink="http://www.w3.org/1999/xlink" content-type="arpha" xlink:type="simple">C2E1A91B-C755-53D4-9120-CFDE97112ABC</object-id><label>Figure 8.</label><caption><p><italic><tp:taxon-name><tp:taxon-name-part taxon-name-part-type="genus" reg="Chaetozone">Chaetozone</tp:taxon-name-part> <tp:taxon-name-part taxon-name-part-type="species" reg="barentsensis">barentsensis</tp:taxon-name-part></tp:taxon-name></italic> sp. nov. <bold>A</bold> holotype NTNU-VM74492 in lateral view, stained with Shirlastain A <bold>B</bold> paratype ZMBN129638, SEM of anterior end in lateral view <bold>C</bold> paratype ZMBN129639, SEM of posterior notopodia. Abbreviations: br, branchiae; Ch, chaetiger; dT, dorsal tentacles; per, peristomium; pr, prostomium; Seg, segment.</p></caption><graphic xmlns:xlink="http://www.w3.org/1999/xlink" xlink:href="zookeys-1039-139-g008.jpg" position="float" orientation="portrait" xlink:type="simple" id="oo_546236.jpg"><uri content-type="original_file" xlink:type="simple">https://binary.pensoft.net/fig/546236</uri></graphic></fig></tp:treatment-sec><tp:treatment-sec sec-type="Molecular diagnosis" id="SECID0EPKAI"><title>Molecular diagnosis.</title><p>COI: 158: A; 214: G; 518: A; 283–284: CT; 289–290: TA. 28S: 37: A; 419: T; 457: A; 461: A; 462: A; 510: C (based on 13 COI sequences and 3 28S sequences).</p></tp:treatment-sec><tp:treatment-sec sec-type="description" id="SECID0EUKAI"><title>Description.</title><p>A small species, holotype complete, 40–48 segments, 4–5 mm long, 0.25 mm wide (Fig. <xref ref-type="fig" rid="F8">8A</xref>). Colour in ethanol white to light grey. Body elongate, without any distinct enlargement, rather round in cross section, slightly flattened in posterior half. Anterior segments 4 × higher than long. Posterior segments 2 × higher than long. Dorsal groove over posterior half. Ventral ridge along entire body.</p><p>Prostomium as long as peristomium, 2 × longer than high, conical, without annulations; eyespots absent; nuchal organs simple slits at posterior margin of prostomium (Fig. <xref ref-type="fig" rid="F8">8B</xref>). Peristomium short, as long as two anterior segments, sometimes appears partially divided in two annulations, one anterior to mouth and one bearing mouth (Fig. <xref ref-type="fig" rid="F8">8B</xref>). Dorsal tentacle arising from segment 1 (achaetous), well separated. Segment 1 achaetous, distinct from peristomium (Fig. <xref ref-type="fig" rid="F8">8B</xref>). First pair of branchiae arising from segment 2 (achaetous), aligned with dorsal tentacles and second pair of branchiae (Fig. <xref ref-type="fig" rid="F8">8B</xref>). Segment 2 achaetous, often indistinct from segment 1 and chaetiger 1 (Fig. <xref ref-type="fig" rid="F8">8B</xref>). Second pair of branchiae arising from chaetiger 1, dorsal to notopodia (Fig. <xref ref-type="fig" rid="F8">8B</xref>). Subsequent branchiae similarly placed. Branchiae or branchial scars present on most chaetigers until development of cinctures.</p><p>Parapodia as low mounds or ridges in anterior and middle parts, progressively developing into elevated membrane and into complete cinctures around segment 25–37 (Fig. <xref ref-type="fig" rid="F8">8A</xref>). Thirteen smooth short capillary chaetae present in all chaetigers 2–4 long chaetae in anterior notopodia, up to several times body width. 22 spines from segment 24–28 in neuropodia and segment 25–29 in notopodia, short, slightly curved, dorsalmost spines thin and rounded in cross section, gradually flattening and widening towards most lateral positions (Fig. <xref ref-type="fig" rid="F8">8C</xref>). Alternating capillaries present between all spines, longer than spines (Fig. <xref ref-type="fig" rid="F6">6C</xref>).</p><p>Pygidium with terminal anus and with a small rounded ventral lobe.</p></tp:treatment-sec><tp:treatment-sec sec-type="Methylene blue staining pattern" id="SECID0EHMAI"><title>Methylene blue staining pattern.</title><p>No particular pattern. Prostomium and peristomium retains slightly more stain than rest of body.</p></tp:treatment-sec><tp:treatment-sec sec-type="etymology" id="SECID0EMMAI"><title>Etymology.</title><p>The name comes from the Barents Sea, where the species was found.</p></tp:treatment-sec><tp:treatment-sec sec-type="remarks" id="SECID0ERMAI"><title>Remarks.</title><p><italic><tp:taxon-name><tp:taxon-name-part taxon-name-part-type="genus" reg="Chaetozone">Chaetozone</tp:taxon-name-part> <tp:taxon-name-part taxon-name-part-type="species" reg="barentsensis">barentsensis</tp:taxon-name-part></tp:taxon-name></italic> sp. nov. is similar in general appearance to <italic><tp:taxon-name><tp:taxon-name-part taxon-name-part-type="genus" reg="Chaetozone">C.</tp:taxon-name-part> <tp:taxon-name-part taxon-name-part-type="species" reg="setosa">setosa</tp:taxon-name-part></tp:taxon-name></italic>, which is found in the same area, although it is smaller (up to 5 mm vs. 3 cm for <italic><tp:taxon-name><tp:taxon-name-part taxon-name-part-type="genus" reg="Chaetozone">C.</tp:taxon-name-part> <tp:taxon-name-part taxon-name-part-type="species" reg="setosa">setosa</tp:taxon-name-part></tp:taxon-name></italic>) and differs, in particular, in the position of its tentacles which arise from the first achaetous segment vs. posterior margin of the peristomium for <italic><tp:taxon-name><tp:taxon-name-part taxon-name-part-type="genus" reg="Chaetozone">C.</tp:taxon-name-part> <tp:taxon-name-part taxon-name-part-type="species" reg="setosa">setosa</tp:taxon-name-part></tp:taxon-name></italic>, the presence of a ventral ridge instead of a groove, and the shape of its spines which are significantly shorter than that of <italic><tp:taxon-name><tp:taxon-name-part taxon-name-part-type="genus" reg="Chaetozone">C.</tp:taxon-name-part> <tp:taxon-name-part taxon-name-part-type="species" reg="setosa">setosa</tp:taxon-name-part></tp:taxon-name></italic>.</p><p><italic><tp:taxon-name><tp:taxon-name-part taxon-name-part-type="genus" reg="Chaetozone">Chaetozone</tp:taxon-name-part> <tp:taxon-name-part taxon-name-part-type="species" reg="barentsensis">barentsensis</tp:taxon-name-part></tp:taxon-name></italic> sp. nov. COI distance with other species in the area mostly ranges from 23% to 26%, with a minimum of 9% with <italic><tp:taxon-name><tp:taxon-name-part taxon-name-part-type="genus" reg="Chaetozone">Chaetozone</tp:taxon-name-part></tp:taxon-name></italic> sp. 14 (Table <xref ref-type="table" rid="T2">2</xref>).</p></tp:treatment-sec><tp:treatment-sec sec-type="distribution" id="SECID0EGPAI"><title>Distribution.</title><p><italic><tp:taxon-name><tp:taxon-name-part taxon-name-part-type="genus" reg="Chaetozone">Chaetozone</tp:taxon-name-part> <tp:taxon-name-part taxon-name-part-type="species" reg="barentsensis">barentsensis</tp:taxon-name-part></tp:taxon-name></italic> sp. nov. is found in the Barents Sea, ~ 400 m depth. One specimen was found on the Norwegian coast outside Bergen at 6 m depth.</p></tp:treatment-sec><tp:treatment-sec><!--Section generated to contain objects referenced in tp:taxon-treatment.--><fig id="F6" position="float" orientation="portrait"><object-id xmlns:xlink="http://www.w3.org/1999/xlink" content-type="doi" xlink:type="simple">10.3897/zookeys.1039.61098.figure6</object-id><object-id xmlns:xlink="http://www.w3.org/1999/xlink" content-type="arpha" xlink:type="simple">D7C0542D-BA28-59CC-B6E1-3661F6BEB68F</object-id><label>Figure 6.</label><caption><p><italic><tp:taxon-name><tp:taxon-name-part taxon-name-part-type="genus" reg="Chaetozone">Chaetozone</tp:taxon-name-part> <tp:taxon-name-part taxon-name-part-type="species" reg="pseudosetosa">pseudosetosa</tp:taxon-name-part></tp:taxon-name></italic> sp. nov. <bold>A</bold> paratype ZMBN125780, SEM of anterior end in lateral view <bold>B</bold> paratype ZMBN129644, SEM of anterior end in dorsal view <bold>C</bold> paratype NTNU-VM74602, cross section of posterior segment <bold>D</bold> paratype ZMBN125780, SEM neuropodial spines <bold>E</bold> paratype ZMBN129644, SEM of notopodial capillary <bold>F</bold> Paratype ZMBN129644, SEM of posterior neuropodia <bold>G</bold> paratype ZMBN129643, SEM of pygidium. Abbreviations: br, branchiae; Ch, chaetiger; dCr, dorsal crest; dT, dorsal tentacle; nuO, nuchal organ; per, peristomium; pr, prostomium; pyg, pygidium; Seg, segment.</p></caption><graphic xmlns:xlink="http://www.w3.org/1999/xlink" xlink:href="zookeys-1039-139-g006.jpg" position="float" orientation="portrait" xlink:type="simple" id="oo_546234.jpg"><uri content-type="original_file" xlink:type="simple">https://binary.pensoft.net/fig/546234</uri></graphic></fig><table-wrap id="T2" position="float" orientation="portrait"><label>Table 2.</label><caption><p>COI p-distances between and within Norwegian <italic><tp:taxon-name><tp:taxon-name-part taxon-name-part-type="genus" reg="Chaetozone">Chaetozone</tp:taxon-name-part></tp:taxon-name></italic> species. The number of base differences per site from averaging over all sequence pairs within each group are shown. Species described and discussed in this paper are denoted with an “°”.</p></caption><table id="TID0EF2AI" rules="all"><tbody><tr><th rowspan="2" colspan="1"/><th rowspan="1" colspan="1"><italic><tp:taxon-name><tp:taxon-name-part taxon-name-part-type="genus" reg="Chaetozone">Chaetozone</tp:taxon-name-part> <tp:taxon-name-part taxon-name-part-type="species" reg="monteverdii">monteverdii</tp:taxon-name-part></tp:taxon-name></italic> sp. nov.º</th><th rowspan="1" colspan="1"/><th rowspan="1" colspan="1"><italic><tp:taxon-name><tp:taxon-name-part taxon-name-part-type="genus" reg="Chaetozone">Chaetozone</tp:taxon-name-part> <tp:taxon-name-part taxon-name-part-type="species" reg="barentsensis">barentsensis</tp:taxon-name-part></tp:taxon-name></italic>º</th><th rowspan="1" colspan="1"/><th rowspan="1" colspan="1"><italic><tp:taxon-name><tp:taxon-name-part taxon-name-part-type="genus" reg="Chaetozone">Chaetozone</tp:taxon-name-part> <tp:taxon-name-part taxon-name-part-type="species" reg="quinta">quinta</tp:taxon-name-part></tp:taxon-name></italic>º</th><th rowspan="1" colspan="1"><italic><tp:taxon-name><tp:taxon-name-part taxon-name-part-type="genus" reg="Chaetozone">Chaetozone</tp:taxon-name-part> <tp:taxon-name-part taxon-name-part-type="species" reg="pseudosetosa">pseudosetosa</tp:taxon-name-part></tp:taxon-name></italic> sp. nov.º</th><th rowspan="1" colspan="1"><italic><tp:taxon-name><tp:taxon-name-part taxon-name-part-type="genus" reg="Chaetozone">Chaetozone</tp:taxon-name-part> <tp:taxon-name-part taxon-name-part-type="species" reg="setosa">setosa</tp:taxon-name-part></tp:taxon-name></italic>º</th><th rowspan="1" colspan="1"/><th rowspan="1" colspan="1"><italic><tp:taxon-name><tp:taxon-name-part taxon-name-part-type="genus" reg="Chaetozone">Chaetozone</tp:taxon-name-part> <tp:taxon-name-part taxon-name-part-type="uncertainty-rank">cf</tp:taxon-name-part> <tp:taxon-name-part taxon-name-part-type="species" reg="zetlandica">zetlandica</tp:taxon-name-part></tp:taxon-name></italic>º</th><th rowspan="1" colspan="1"/><th rowspan="1" colspan="1"><italic><tp:taxon-name><tp:taxon-name-part taxon-name-part-type="genus" reg="Chaetozone">Chaetozone</tp:taxon-name-part> <tp:taxon-name-part taxon-name-part-type="species" reg="chambersae">chambersae</tp:taxon-name-part></tp:taxon-name></italic> sp. nov.º</th><th rowspan="1" colspan="1"/><th rowspan="1" colspan="1"/></tr><tr><th rowspan="1" colspan="1">(<italic><tp:taxon-name><tp:taxon-name-part taxon-name-part-type="genus" reg="Chaetozone">Chaetozone</tp:taxon-name-part></tp:taxon-name></italic> sp. 1)</th><th rowspan="1" colspan="1"><italic><tp:taxon-name><tp:taxon-name-part taxon-name-part-type="genus" reg="Chaetozone">Chaetozone</tp:taxon-name-part></tp:taxon-name></italic> sp. 2º</th><th rowspan="1" colspan="1">(<italic><tp:taxon-name><tp:taxon-name-part taxon-name-part-type="genus" reg="Chaetozone">Chaetozone</tp:taxon-name-part></tp:taxon-name></italic> sp. 3)</th><th rowspan="1" colspan="1"><italic><tp:taxon-name><tp:taxon-name-part taxon-name-part-type="genus" reg="Chaetozone">Chaetozone</tp:taxon-name-part></tp:taxon-name></italic> sp. 4º</th><th rowspan="1" colspan="1">(<italic><tp:taxon-name><tp:taxon-name-part taxon-name-part-type="genus" reg="Chaetozone">Chaetozone</tp:taxon-name-part></tp:taxon-name></italic> sp. 5)</th><th rowspan="1" colspan="1">(<italic><tp:taxon-name><tp:taxon-name-part taxon-name-part-type="genus" reg="Chaetozone">Chaetozone</tp:taxon-name-part></tp:taxon-name></italic> sp. 7)</th><th rowspan="1" colspan="1">(<italic><tp:taxon-name><tp:taxon-name-part taxon-name-part-type="genus" reg="Chaetozone">Chaetozone</tp:taxon-name-part></tp:taxon-name></italic> sp. 8)</th><th rowspan="1" colspan="1"><italic><tp:taxon-name><tp:taxon-name-part taxon-name-part-type="genus" reg="Chaetozone">Chaetozone</tp:taxon-name-part></tp:taxon-name></italic> sp. 9º</th><th rowspan="1" colspan="1">(<italic><tp:taxon-name><tp:taxon-name-part taxon-name-part-type="genus" reg="Chaetozone">Chaetozone</tp:taxon-name-part></tp:taxon-name></italic> sp. 10)</th><th rowspan="1" colspan="1"><italic><tp:taxon-name><tp:taxon-name-part taxon-name-part-type="genus" reg="Chaetozone">Chaetozone</tp:taxon-name-part></tp:taxon-name></italic> sp. 11</th><th rowspan="1" colspan="1">(<italic><tp:taxon-name><tp:taxon-name-part taxon-name-part-type="genus" reg="Chaetozone">Chaetozone</tp:taxon-name-part></tp:taxon-name></italic> sp. 12)</th><th rowspan="1" colspan="1"><italic><tp:taxon-name><tp:taxon-name-part taxon-name-part-type="genus" reg="Chaetozone">Chaetozone</tp:taxon-name-part></tp:taxon-name></italic> sp. 13</th><th rowspan="1" colspan="1"><italic><tp:taxon-name><tp:taxon-name-part taxon-name-part-type="genus" reg="Chaetozone">Chaetozone</tp:taxon-name-part></tp:taxon-name></italic> sp. 14</th></tr><tr><td rowspan="1" colspan="1"><italic><tp:taxon-name><tp:taxon-name-part taxon-name-part-type="genus" reg="Chaetozone">Chaetozone</tp:taxon-name-part> <tp:taxon-name-part taxon-name-part-type="species" reg="monteverdii">monteverdii</tp:taxon-name-part></tp:taxon-name></italic> sp. nov.º</td><td rowspan="1" colspan="1">0.0019</td><td rowspan="1" colspan="1">0.2372</td><td rowspan="1" colspan="1">0.2470</td><td rowspan="1" colspan="1">0.2677</td><td rowspan="1" colspan="1">0.2532</td><td rowspan="1" colspan="1">0.2572</td><td rowspan="1" colspan="1">0.2452</td><td rowspan="1" colspan="1">0.2400</td><td rowspan="1" colspan="1">0.2350</td><td rowspan="1" colspan="1">0.2268</td><td rowspan="1" colspan="1">0.2194</td><td rowspan="1" colspan="1">0.2343</td><td rowspan="1" colspan="1">0.2557</td></tr><tr><td rowspan="1" colspan="1">(<italic><tp:taxon-name><tp:taxon-name-part taxon-name-part-type="genus" reg="Chaetozone">Chaetozone</tp:taxon-name-part></tp:taxon-name></italic> sp. 1)</td><td rowspan="1" colspan="1"/><td rowspan="1" colspan="1"/><td rowspan="1" colspan="1"/><td rowspan="1" colspan="1"/><td rowspan="1" colspan="1"/><td rowspan="1" colspan="1"/><td rowspan="1" colspan="1"/><td rowspan="1" colspan="1"/><td rowspan="1" colspan="1"/><td rowspan="1" colspan="1"/><td rowspan="1" colspan="1"/><td rowspan="1" colspan="1"/><td rowspan="1" colspan="1"/></tr><tr><td rowspan="1" colspan="1"><italic><tp:taxon-name><tp:taxon-name-part taxon-name-part-type="genus" reg="Chaetozone">Chaetozone</tp:taxon-name-part></tp:taxon-name></italic> sp. 2º</td><td rowspan="1" colspan="1">0.2372</td><td rowspan="1" colspan="1">0.0048</td><td rowspan="1" colspan="1">0.2627</td><td rowspan="1" colspan="1">0.2674</td><td rowspan="1" colspan="1">0.2840</td><td rowspan="1" colspan="1">0.2718</td><td rowspan="1" colspan="1">0.2625</td><td rowspan="1" colspan="1">0.2667</td><td rowspan="1" colspan="1">0.2669</td><td rowspan="1" colspan="1">0.2466</td><td rowspan="1" colspan="1">0.2447</td><td rowspan="1" colspan="1">0.2444</td><td rowspan="1" colspan="1">0.2737</td></tr><tr><td rowspan="1" colspan="1"><italic><tp:taxon-name><tp:taxon-name-part taxon-name-part-type="genus" reg="Chaetozone">Chaetozone</tp:taxon-name-part> <tp:taxon-name-part taxon-name-part-type="species" reg="barentsensis">barentsensis</tp:taxon-name-part></tp:taxon-name></italic>º</td><td rowspan="1" colspan="1">0.2470</td><td rowspan="1" colspan="1">0.2627</td><td rowspan="1" colspan="1">0</td><td rowspan="1" colspan="1">0.2356</td><td rowspan="1" colspan="1">0.2364</td><td rowspan="1" colspan="1">0.2490</td><td rowspan="1" colspan="1">0.2328</td><td rowspan="1" colspan="1">0.2559</td><td rowspan="1" colspan="1">0.2508</td><td rowspan="1" colspan="1">0.2459</td><td rowspan="1" colspan="1">0.2389</td><td rowspan="1" colspan="1">0.1587</td><td rowspan="1" colspan="1">0.0953</td></tr><tr><td rowspan="1" colspan="1">(<italic><tp:taxon-name><tp:taxon-name-part taxon-name-part-type="genus" reg="Chaetozone">Chaetozone</tp:taxon-name-part></tp:taxon-name></italic> sp. 3)"</td><td rowspan="1" colspan="1"/><td rowspan="1" colspan="1"/><td rowspan="1" colspan="1"/><td rowspan="1" colspan="1"/><td rowspan="1" colspan="1"/><td rowspan="1" colspan="1"/><td rowspan="1" colspan="1"/><td rowspan="1" colspan="1"/><td rowspan="1" colspan="1"/><td rowspan="1" colspan="1"/><td rowspan="1" colspan="1"/><td rowspan="1" colspan="1"/><td rowspan="1" colspan="1"/></tr><tr><td rowspan="1" colspan="1"><italic><tp:taxon-name><tp:taxon-name-part taxon-name-part-type="genus" reg="Chaetozone">Chaetozone</tp:taxon-name-part></tp:taxon-name></italic> sp. 4º</td><td rowspan="1" colspan="1">0.2677</td><td rowspan="1" colspan="1">0.2674</td><td rowspan="1" colspan="1">0.2356</td><td rowspan="1" colspan="1">0.0015</td><td rowspan="1" colspan="1">0.0950</td><td rowspan="1" colspan="1">0.2705</td><td rowspan="1" colspan="1">0.2594</td><td rowspan="1" colspan="1">0.2472</td><td rowspan="1" colspan="1">0.2405</td><td rowspan="1" colspan="1">0.2457</td><td rowspan="1" colspan="1">0.2410</td><td rowspan="1" colspan="1">0.2496</td><td rowspan="1" colspan="1">0.2353</td></tr><tr><td rowspan="1" colspan="1"><italic><tp:taxon-name><tp:taxon-name-part taxon-name-part-type="genus" reg="Chaetozone">Chaetozone</tp:taxon-name-part> <tp:taxon-name-part taxon-name-part-type="species" reg="quinta">quinta</tp:taxon-name-part></tp:taxon-name></italic>º</td><td rowspan="1" colspan="1">0.2532</td><td rowspan="1" colspan="1">0.2840</td><td rowspan="1" colspan="1">0.2364</td><td rowspan="1" colspan="1">0.0950</td><td rowspan="1" colspan="1">0</td><td rowspan="1" colspan="1">0.2553</td><td rowspan="1" colspan="1">0.2620</td><td rowspan="1" colspan="1">0.2458</td><td rowspan="1" colspan="1">0.2314</td><td rowspan="1" colspan="1">0.2568</td><td rowspan="1" colspan="1">0.2585</td><td rowspan="1" colspan="1">0.2508</td><td rowspan="1" colspan="1">0.2379</td></tr><tr><td rowspan="1" colspan="1">(<italic><tp:taxon-name><tp:taxon-name-part taxon-name-part-type="genus" reg="Chaetozone">Chaetozone</tp:taxon-name-part></tp:taxon-name></italic> sp. 5)</td><td rowspan="1" colspan="1"/><td rowspan="1" colspan="1"/><td rowspan="1" colspan="1"/><td rowspan="1" colspan="1"/><td rowspan="1" colspan="1"/><td rowspan="1" colspan="1"/><td rowspan="1" colspan="1"/><td rowspan="1" colspan="1"/><td rowspan="1" colspan="1"/><td rowspan="1" colspan="1"/><td rowspan="1" colspan="1"/><td rowspan="1" colspan="1"/><td rowspan="1" colspan="1"/></tr><tr><td rowspan="1" colspan="1"><italic><tp:taxon-name><tp:taxon-name-part taxon-name-part-type="genus" reg="Chaetozone">Chaetozone</tp:taxon-name-part> <tp:taxon-name-part taxon-name-part-type="species" reg="pseudosetosa">pseudosetosa</tp:taxon-name-part></tp:taxon-name></italic> sp. nov.º</td><td rowspan="1" colspan="1">0.2572</td><td rowspan="1" colspan="1">0.2718</td><td rowspan="1" colspan="1">0.2490</td><td rowspan="1" colspan="1">0.2705</td><td rowspan="1" colspan="1">0.2553</td><td rowspan="1" colspan="1">0.011</td><td rowspan="1" colspan="1">0.0889</td><td rowspan="1" colspan="1">0.2090</td><td rowspan="1" colspan="1">0.2079</td><td rowspan="1" colspan="1">0.1737</td><td rowspan="1" colspan="1">0.1889</td><td rowspan="1" colspan="1">0.2299</td><td rowspan="1" colspan="1">0.2556</td></tr><tr><td rowspan="1" colspan="1">(<italic><tp:taxon-name><tp:taxon-name-part taxon-name-part-type="genus" reg="Chaetozone">Chaetozone</tp:taxon-name-part></tp:taxon-name></italic> sp. 7)</td><td rowspan="1" colspan="1"/><td rowspan="1" colspan="1"/><td rowspan="1" colspan="1"/><td rowspan="1" colspan="1"/><td rowspan="1" colspan="1"/><td rowspan="1" colspan="1"/><td rowspan="1" colspan="1"/><td rowspan="1" colspan="1"/><td rowspan="1" colspan="1"/><td rowspan="1" colspan="1"/><td rowspan="1" colspan="1"/><td rowspan="1" colspan="1"/><td rowspan="1" colspan="1"/></tr><tr><td rowspan="1" colspan="1"><italic><tp:taxon-name><tp:taxon-name-part taxon-name-part-type="genus" reg="Chaetozone">Chaetozone</tp:taxon-name-part> <tp:taxon-name-part taxon-name-part-type="species" reg="setosa">setosa</tp:taxon-name-part></tp:taxon-name></italic>º</td><td rowspan="1" colspan="1">0.2452</td><td rowspan="1" colspan="1">0.2625</td><td rowspan="1" colspan="1">0.2328</td><td rowspan="1" colspan="1">0.2594</td><td rowspan="1" colspan="1">0.2620</td><td rowspan="1" colspan="1">0.0889</td><td rowspan="1" colspan="1">0.004</td><td rowspan="1" colspan="1">0.2045</td><td rowspan="1" colspan="1">0.2041</td><td rowspan="1" colspan="1">0.1701</td><td rowspan="1" colspan="1">0.1949</td><td rowspan="1" colspan="1">0.2214</td><td rowspan="1" colspan="1">0.2369</td></tr><tr><td rowspan="1" colspan="1">(<italic><tp:taxon-name><tp:taxon-name-part taxon-name-part-type="genus" reg="Chaetozone">Chaetozone</tp:taxon-name-part></tp:taxon-name></italic> sp. 8)</td><td rowspan="1" colspan="1"/><td rowspan="1" colspan="1"/><td rowspan="1" colspan="1"/><td rowspan="1" colspan="1"/><td rowspan="1" colspan="1"/><td rowspan="1" colspan="1"/><td rowspan="1" colspan="1"/><td rowspan="1" colspan="1"/><td rowspan="1" colspan="1"/><td rowspan="1" colspan="1"/><td rowspan="1" colspan="1"/><td rowspan="1" colspan="1"/><td rowspan="1" colspan="1"/></tr><tr><td rowspan="1" colspan="1"><italic><tp:taxon-name><tp:taxon-name-part taxon-name-part-type="genus" reg="Chaetozone">Chaetozone</tp:taxon-name-part></tp:taxon-name></italic> sp. 9</td><td rowspan="1" colspan="1">0.2400</td><td rowspan="1" colspan="1">0.2667</td><td rowspan="1" colspan="1">0.2559</td><td rowspan="1" colspan="1">0.2472</td><td rowspan="1" colspan="1">0.2458</td><td rowspan="1" colspan="1">0.2090</td><td rowspan="1" colspan="1">0.2045</td><td rowspan="1" colspan="1">0.0033</td><td rowspan="1" colspan="1">0.1069</td><td rowspan="1" colspan="1">0.1931</td><td rowspan="1" colspan="1">0.1988</td><td rowspan="1" colspan="1">0.2486</td><td rowspan="1" colspan="1">0.2553</td></tr><tr><td rowspan="1" colspan="1"><tp:taxon-name><tp:taxon-name-part taxon-name-part-type="genus" reg="Chaetozone">Chaetozone</tp:taxon-name-part> <tp:taxon-name-part taxon-name-part-type="uncertainty-rank">cf</tp:taxon-name-part> <tp:taxon-name-part taxon-name-part-type="species" reg="zetlandica">zetlandica</tp:taxon-name-part></tp:taxon-name>º</td><td rowspan="1" colspan="1">0.2350</td><td rowspan="1" colspan="1">0.2669</td><td rowspan="1" colspan="1">0.2508</td><td rowspan="1" colspan="1">0.2405</td><td rowspan="1" colspan="1">0.2314</td><td rowspan="1" colspan="1">0.2079</td><td rowspan="1" colspan="1">0.2041</td><td rowspan="1" colspan="1">0.1069</td><td rowspan="1" colspan="1">0.0014</td><td rowspan="1" colspan="1">0.1994</td><td rowspan="1" colspan="1">0.1994</td><td rowspan="1" colspan="1">0.2492</td><td rowspan="1" colspan="1">0.2581</td></tr><tr><td rowspan="1" colspan="1">(<italic><tp:taxon-name><tp:taxon-name-part taxon-name-part-type="genus" reg="Chaetozone">Chaetozone</tp:taxon-name-part></tp:taxon-name></italic> sp. 10)</td><td rowspan="1" colspan="1"/><td rowspan="1" colspan="1"/><td rowspan="1" colspan="1"/><td rowspan="1" colspan="1"/><td rowspan="1" colspan="1"/><td rowspan="1" colspan="1"/><td rowspan="1" colspan="1"/><td rowspan="1" colspan="1"/><td rowspan="1" colspan="1"/><td rowspan="1" colspan="1"/><td rowspan="1" colspan="1"/><td rowspan="1" colspan="1"/><td rowspan="1" colspan="1"/></tr><tr><td rowspan="1" colspan="1"><italic><tp:taxon-name><tp:taxon-name-part taxon-name-part-type="genus" reg="Chaetozone">Chaetozone</tp:taxon-name-part></tp:taxon-name></italic> sp. 11</td><td rowspan="1" colspan="1">0.2268</td><td rowspan="1" colspan="1">0.2466</td><td rowspan="1" colspan="1">0.2459</td><td rowspan="1" colspan="1">0.2457</td><td rowspan="1" colspan="1">0.2568</td><td rowspan="1" colspan="1">0.1737</td><td rowspan="1" colspan="1">0.1701</td><td rowspan="1" colspan="1">0.1931</td><td rowspan="1" colspan="1">0.1994</td><td rowspan="1" colspan="1">0.0061</td><td rowspan="1" colspan="1">0.1088</td><td rowspan="1" colspan="1">0.2219</td><td rowspan="1" colspan="1">0.2594</td></tr><tr><td rowspan="1" colspan="1"><italic><tp:taxon-name><tp:taxon-name-part taxon-name-part-type="genus" reg="Chaetozone">Chaetozone</tp:taxon-name-part> <tp:taxon-name-part taxon-name-part-type="species" reg="chambersae">chambersae</tp:taxon-name-part></tp:taxon-name></italic> sp. nov.º</td><td rowspan="1" colspan="1">0.2194</td><td rowspan="1" colspan="1">0.2447</td><td rowspan="1" colspan="1">0.2389</td><td rowspan="1" colspan="1">0.2410</td><td rowspan="1" colspan="1">0.2585</td><td rowspan="1" colspan="1">0.1889</td><td rowspan="1" colspan="1">0.1949</td><td rowspan="1" colspan="1">0.1988</td><td rowspan="1" colspan="1">0.1994</td><td rowspan="1" colspan="1">0.1088</td><td rowspan="1" colspan="1">0.0053</td><td rowspan="1" colspan="1">0.2225</td><td rowspan="1" colspan="1">0.2463</td></tr><tr><td rowspan="1" colspan="1">(<italic><tp:taxon-name><tp:taxon-name-part taxon-name-part-type="genus" reg="Chaetozone">Chaetozone</tp:taxon-name-part></tp:taxon-name></italic> sp. 12)</td><td rowspan="1" colspan="1"/><td rowspan="1" colspan="1"/><td rowspan="1" colspan="1"/><td rowspan="1" colspan="1"/><td rowspan="1" colspan="1"/><td rowspan="1" colspan="1"/><td rowspan="1" colspan="1"/><td rowspan="1" colspan="1"/><td rowspan="1" colspan="1"/><td rowspan="1" colspan="1"/><td rowspan="1" colspan="1"/><td rowspan="1" colspan="1"/><td rowspan="1" colspan="1"/></tr><tr><td rowspan="1" colspan="1"><italic><tp:taxon-name><tp:taxon-name-part taxon-name-part-type="genus" reg="Chaetozone">Chaetozone</tp:taxon-name-part></tp:taxon-name></italic> sp. 13</td><td rowspan="1" colspan="1">0.2343</td><td rowspan="1" colspan="1">0.2444</td><td rowspan="1" colspan="1">0.1587</td><td rowspan="1" colspan="1">0.2496</td><td rowspan="1" colspan="1">0.2508</td><td rowspan="1" colspan="1">0.2299</td><td rowspan="1" colspan="1">0.2214</td><td rowspan="1" colspan="1">0.2486</td><td rowspan="1" colspan="1">0.2492</td><td rowspan="1" colspan="1">0.2219</td><td rowspan="1" colspan="1">0.2225</td><td rowspan="1" colspan="1">0.0008</td><td rowspan="1" colspan="1">0.1694</td></tr><tr><td rowspan="1" colspan="1"><italic><tp:taxon-name><tp:taxon-name-part taxon-name-part-type="genus" reg="Chaetozone">Chaetozone</tp:taxon-name-part></tp:taxon-name></italic> sp. 14</td><td rowspan="1" colspan="1">0.2557</td><td rowspan="1" colspan="1">0.2737</td><td rowspan="1" colspan="1">0.0953</td><td rowspan="1" colspan="1">0.2353</td><td rowspan="1" colspan="1">0.2379</td><td rowspan="1" colspan="1">0.2556</td><td rowspan="1" colspan="1">0.2369</td><td rowspan="1" colspan="1">0.2553</td><td rowspan="1" colspan="1">0.2581</td><td rowspan="1" colspan="1">0.2594</td><td rowspan="1" colspan="1">0.2463</td><td rowspan="1" colspan="1">0.1694</td><td rowspan="1" colspan="1">0.0102</td></tr></tbody></table><table-wrap-foot><fn><p>The number of base differences per site from averaging over all sequence pairs within each group are shown. Species described and discussed in this paper are denoted with an “º”.</p></fn></table-wrap-foot></table-wrap></tp:treatment-sec><ref-list><ref id="B26"><mixed-citation xmlns:xlink="http://www.w3.org/1999/xlink" xlink:type="simple"><person-group><name name-style="western"><surname>Grosse</surname><given-names>M</given-names></name><name name-style="western"><surname>Bakken</surname><given-names>T</given-names></name><name name-style="western"><surname>Nygren</surname><given-names>A</given-names></name><name name-style="western"><surname>Kongsrud</surname><given-names>JA</given-names></name><name name-style="western"><surname>Capa</surname><given-names>M</given-names></name></person-group> (<year>2020</year>) Species delimitation analyses of NE Atlantic <italic><tp:taxon-name><tp:taxon-name-part taxon-name-part-type="genus">Chaetozone</tp:taxon-name-part></tp:taxon-name></italic> reveals hidden diversity among a common and abundant marine annelid. Molecular Phylogenetics and Evolution 149: e106852. <ext-link xlink:type="simple" ext-link-type="doi" xlink:href="10.1016/j.ympev.2020.106852">https://doi.org/10.1016/j.ympev.2020.106852</ext-link></mixed-citation></ref></ref-list></tp:taxon-treatment>
