# Supplementary material for: Describing the hidden species diversity of Chaetozone (Annelida, Cirratulidae) in the Norwegian Sea using morphological and molecular diagnostics
Source: Zookeys. 2021 May 21;1039:139–76. doi: 10.3897/zookeys.1039.61098 (PMC8163715; doi:10.3897/zookeys.1039.61098)
Supplement: XML Treatment for Chaetozone monteverdii [file zookeys.1039.61098-treatment6.xml]

<!DOCTYPE tp:taxon-treatment
  PUBLIC "-//TaxonX//DTD Taxonomic Treatment Publishing DTD v0 20100105//EN" "tax-treatment-NSO.dtd">
<tp:taxon-treatment xmlns:tp="http://www.plazi.org/taxpub"><tp:treatment-meta><kwd-group><label>Taxon classification</label><kwd><named-content xmlns:xlink="http://www.w3.org/1999/xlink" content-type="kingdom">Animalia</named-content></kwd><kwd><named-content xmlns:xlink="http://www.w3.org/1999/xlink" content-type="order">Terebellida</named-content></kwd><kwd><named-content xmlns:xlink="http://www.w3.org/1999/xlink" content-type="family">Cirratulidae</named-content></kwd></kwd-group><mixed-citation publication-type="journal"><person-group><name><surname>Grosse</surname><given-names>Maël</given-names></name><name><surname>Capa</surname><given-names>María</given-names></name><name><surname>Bakken</surname><given-names>Torkild</given-names></name></person-group><article-title>Describing the hidden species diversity of <italic><tp:taxon-name><tp:taxon-name-part taxon-name-part-type="genus" reg="Chaetozone">Chaetozone</tp:taxon-name-part></tp:taxon-name></italic> (<tp:taxon-name><tp:taxon-name-part taxon-name-part-type="phylum">Annelida</tp:taxon-name-part></tp:taxon-name>, <tp:taxon-name><tp:taxon-name-part taxon-name-part-type="family">Cirratulidae</tp:taxon-name-part></tp:taxon-name>) in the Norwegian Sea using morphological and molecular diagnostics</article-title><source>Zookeys</source><day>21</day><month>5</month><year>2021</year><volume>1039</volume><fpage>139</fpage><lpage>176</lpage><pub-id pub-id-type="doi">10.3897/zookeys.1039.61098</pub-id></mixed-citation></tp:treatment-meta><tp:nomenclature><tp:taxon-name><object-id xmlns:xlink="http://www.w3.org/1999/xlink" content-type="arpha" xlink:type="simple">0CD9D597-AF9D-5A7F-A134-E18EC4BBFADF</object-id>
            <tp:taxon-name-part taxon-name-part-type="genus" reg="Chaetozone">Chaetozone</tp:taxon-name-part>
            <tp:taxon-name-part taxon-name-part-type="species" reg="monteverdii">monteverdii</tp:taxon-name-part>
            <object-id xmlns:xlink="http://www.w3.org/1999/xlink" content-type="zoobank" xlink:type="simple">http://zoobank.org/0B70368F-1A73-41DA-8A98-DCA3F2ACAC24</object-id>
          </tp:taxon-name><tp:taxon-status xmlns:xlink="http://www.w3.org/1999/xlink" xlink:type="simple">sp. nov.</tp:taxon-status><xref ref-type="fig" rid="F9">Figures 9</xref><xref ref-type="fig" rid="F10">, 10</xref><tp:nomenclature-citation-list><tp:nomenclature-citation><tp:taxon-name>
                <tp:taxon-name-part taxon-name-part-type="genus" reg="Chaetozone">Chaetozone</tp:taxon-name-part>
              </tp:taxon-name><comment>sp. 1 <xref ref-type="bibr" rid="B26">Grosse et al. 2020</xref>: fig. 4.</comment></tp:nomenclature-citation></tp:nomenclature-citation-list></tp:nomenclature><tp:treatment-sec sec-type="type locality" id="SECID0EWRAI"><title>Type locality.</title><p>Norwegian Sea, north-west of Bergen, 280 m depth.</p></tp:treatment-sec><tp:treatment-sec sec-type="material" id="SECID0E2RAI"><title>Material examined.</title><p><bold><italic>Holotype</italic>:</bold> Norwegian Sea • 1 ind.; <named-content xmlns:xlink="http://www.w3.org/1999/xlink" content-type="dwc:verbatimCoordinates" xlink:type="simple"><named-content content-type="geo-json" specific-use="{&#34;type&#34;:&#34;Point&#34;,&#34;coordinates&#34;:[2.112150,61.377050]}" id="NCID0EJSAI" xlink:type="simple">61.37705°N, 2.11215°E</named-content></named-content>; 31 May 2014; 280 m; ZMBN98250. <bold><italic>Paratypes</italic></bold>: North Sea • 1 ind.; <named-content xmlns:xlink="http://www.w3.org/1999/xlink" content-type="dwc:verbatimCoordinates" xlink:type="simple"><named-content content-type="geo-json" specific-use="{&#34;type&#34;:&#34;Point&#34;,&#34;coordinates&#34;:[5.215680,59.567290]}" id="NCID0EUSAI" xlink:type="simple">59.56729°N, 5.21568°E</named-content></named-content>; 26 Apr. 2017; 328 m; ZMBN125786 • 1 ind.; <named-content xmlns:xlink="http://www.w3.org/1999/xlink" content-type="dwc:verbatimCoordinates" xlink:type="simple"><named-content content-type="geo-json" specific-use="{&#34;type&#34;:&#34;Point&#34;,&#34;coordinates&#34;:[6.161780,62.351170]}" id="NCID0E3SAI" xlink:type="simple">62.35117°N, 6.16178°E</named-content></named-content>; 21 Jul. 2012; 243 m; ZMBN125783 • 1 ind.; <named-content xmlns:xlink="http://www.w3.org/1999/xlink" content-type="dwc:verbatimCoordinates" xlink:type="simple"><named-content content-type="geo-json" specific-use="{&#34;type&#34;:&#34;Point&#34;,&#34;coordinates&#34;:[5.137030,60.259300]}" id="NCID0EETAI" xlink:type="simple">60.2593°N, 5.13703°E</named-content></named-content>; 13 Jun. 2017; 248 m; ZMBN116562 • 2 ind.; <named-content xmlns:xlink="http://www.w3.org/1999/xlink" content-type="dwc:verbatimCoordinates" xlink:type="simple"><named-content content-type="geo-json" specific-use="{&#34;type&#34;:&#34;Point&#34;,&#34;coordinates&#34;:[5.350000,59.990000]}" id="NCID0EMTAI" xlink:type="simple">59.99°N, 5.35°E</named-content></named-content>; 27 Jun. 2007; 250 m; NTNU-VM74506, ZMBN129648.</p></tp:treatment-sec><tp:treatment-sec sec-type="material" id="SECID0ERTAI"><title>Comparative material.</title><p><italic><tp:taxon-name><tp:taxon-name-part taxon-name-part-type="genus" reg="Chaetozone">Chaetozone</tp:taxon-name-part> <tp:taxon-name-part taxon-name-part-type="species" reg="jubata">jubata</tp:taxon-name-part></tp:taxon-name></italic>: Paratypes: Faroe-Shetland channel • 2 ind.; <named-content xmlns:xlink="http://www.w3.org/1999/xlink" content-type="dwc:verbatimCoordinates" xlink:type="simple"><named-content content-type="geo-json" specific-use="{&#34;type&#34;:&#34;Point&#34;,&#34;coordinates&#34;:[-2.409300,61.092833]}" id="NCID0EFUAI" xlink:type="simple">61.5.57°N, 2.4093°W</named-content></named-content>; Jul. 1996; 710 m; <abbrev xmlns:xlink="http://www.w3.org/1999/xlink" content-type="institution" xlink:title="National Museums of Scotland" id="ABBRID0EKUAI" xlink:type="simple">NMSZ</abbrev>.1999.237.4–5.</p></tp:treatment-sec><tp:treatment-sec sec-type="diagnosis" id="SECID0EPUAI"><title>Diagnosis.</title><p>Prostomium fused with peristomium, giving the anterior end a drop-like appearance; dorsal tentacles on segment 1 (achaetous), first pair of branchiae on segment 2 (achaetous); ventral ridge; long capillary chaetae on expanded anterior with fibrils arranged in distinctive transversal rows, numerous, long, broad and flat spines on high complete cinctures (Figs <xref ref-type="fig" rid="F9">9</xref>, <xref ref-type="fig" rid="F10">10</xref>).</p><fig id="F9" position="float" orientation="portrait"><object-id xmlns:xlink="http://www.w3.org/1999/xlink" content-type="doi" xlink:type="simple">10.3897/zookeys.1039.61098.figure9</object-id><object-id xmlns:xlink="http://www.w3.org/1999/xlink" content-type="arpha" xlink:type="simple">1B872B6B-1868-5B97-9531-FC5CA755A01E</object-id><label>Figure 9.</label><caption><p><italic><tp:taxon-name><tp:taxon-name-part taxon-name-part-type="genus" reg="Chaetozone">Chaetozone</tp:taxon-name-part> <tp:taxon-name-part taxon-name-part-type="species" reg="monteverdii">monteverdii</tp:taxon-name-part></tp:taxon-name></italic> sp. nov., Holotype ZMBN98250 in lateral view.</p></caption><graphic xmlns:xlink="http://www.w3.org/1999/xlink" xlink:href="zookeys-1039-139-g009.jpg" position="float" orientation="portrait" xlink:type="simple" id="oo_546237.jpg"><uri content-type="original_file" xlink:type="simple">https://binary.pensoft.net/fig/546237</uri></graphic></fig></tp:treatment-sec><tp:treatment-sec sec-type="Molecular diagnosis" id="SECID0EVVAI"><title>Molecular diagnosis.</title><p>COI: 97: G; 110: C; 145: C; 199: G; 232: 277: G; C; 281: G; 282:T; 356: C; 363: T, 459: T; 485: G, 515: A; 530: T; 564–565: CC, 37–38: TA. 28S: 58: A; 69: T; 440: A; 416–417: CT; 453–454: CT; 454–455: TG; 460–461: GC (based on ten COI sequences and 13 28S sequences).</p><fig id="F10" position="float" orientation="portrait"><object-id xmlns:xlink="http://www.w3.org/1999/xlink" content-type="doi" xlink:type="simple">10.3897/zookeys.1039.61098.figure10</object-id><object-id xmlns:xlink="http://www.w3.org/1999/xlink" content-type="arpha" xlink:type="simple">B6D61AB0-5661-5604-8944-BB1F27022EBF</object-id><label>Figure 10.</label><caption><p><italic><tp:taxon-name><tp:taxon-name-part taxon-name-part-type="genus" reg="Chaetozone">Chaetozone</tp:taxon-name-part> <tp:taxon-name-part taxon-name-part-type="species" reg="monteverdii">monteverdii</tp:taxon-name-part></tp:taxon-name></italic> sp. nov. <bold>A</bold> paratype ZMBN125786, SEM of anterior end in lateral view <bold>B</bold> paratype ZMBN125786, SEM of long segmented notopodial capillary <bold>C</bold> paratype ZMBN125786, SEM of smooth notopodial capillary <bold>D</bold> paratype ZMBN129648, SEM of notopodial spine <bold>E</bold> paratype ZMBN129648, SEM of pygidium in lateral view <bold>F</bold> paratype ZMBN116562, cross section of posterior segment <bold>G</bold> paratype ZMBN129648, SEM of long segmented notopodial capillary. Abbreviations: br, branchiae; Ch, chaetiger; dT, dorsal tentacles; nuO, nuchal organ; per, peristomium; pr, prostomium; Seg, segment.</p></caption><graphic xmlns:xlink="http://www.w3.org/1999/xlink" xlink:href="zookeys-1039-139-g010.jpg" position="float" orientation="portrait" xlink:type="simple" id="oo_546238.jpg"><uri content-type="original_file" xlink:type="simple">https://binary.pensoft.net/fig/546238</uri></graphic></fig></tp:treatment-sec><tp:treatment-sec sec-type="description" id="SECID0EAXAI"><title>Description.</title><p>A large species, holotype incomplete, 56 segments (51–56), 20 mm long (14–25 mm), 1.5 mm wide. (Fig. <xref ref-type="fig" rid="F9">9</xref>). Body elongate, larger anteriorly, narrowing towards the anterior end and in posterior half, oval to flattened oval in cross section anteriorly, round in cross section posteriorly. Anterior segments narrow and crowded, 5 or 6 × higher and wider than long, lengthening and enlarging progressively after first 10–15 segments to 2 × higher than long in posterior segments. Thin, shallow dorsal groove over first 10–15 segments. Prominent ventral ridge along anterior half of body.</p><p>Prostomium as long as peristomium, conical, blunt, fused with peristomium, without annulations; eyespots absent; nuchal organs simple slits on posterior margin of prostomium (Fig. <xref ref-type="fig" rid="F10">10A</xref>). Peristomium short, as long as three segments, without annulations, overlapping segment 1 posteriorly, in large specimens much narrower than first segments giving whole head a characteristic “drop shape” clearly set off from rest of body (Fig. <xref ref-type="fig" rid="F10">10A</xref>). Dorsal tentacles on segment 1 (achaetous), well separated (Fig. <xref ref-type="fig" rid="F10">10A</xref>). Segment 1 achaetous, not completing dorsally, in large specimens, wider than peristomium but not as wide as segment 2 (achaetous) which can cover it on the side so that it is only “facing forward” (Fig. <xref ref-type="fig" rid="F10">10A</xref>). First pair of branchiae arising from segment 2 (achaetous) (Fig. <xref ref-type="fig" rid="F10">10A</xref>). Small dorsal crest over segments 1–4 in some specimens. Second pair of branchiae arising from chaetiger 1, dorsal to notopodia (Fig. <xref ref-type="fig" rid="F10">10A</xref>). Subsequent branchiae similarly placed (Fig. <xref ref-type="fig" rid="F8">8A</xref>). Branchiae or branchial scars present on most chaetigers until development of cinctures.</p><p>Parapodia as low mounds or ridges in anterior segments, progressively developing into elevated membranes and into complete cinctures around segment 38–43, with deep constrictions between the segments (Figs <xref ref-type="fig" rid="F9">9</xref>, <xref ref-type="fig" rid="F10">10F</xref>). 7–12 short capillary chaetae in anterior notopodia, approximately 12 in anterior neuropodia, smooth basally and with thin, dense fibrils along one edge from middle (Fig. <xref ref-type="fig" rid="F10">10C</xref>). Approximately seven very long capillary chaetae in notopodia from chaetiger 3 or 4 up to chaetiger 25, segmented, each segment like a cylinder diagonally cut in cross section with thin fibrils along the edge, difficult to see with light microscopy but obvious with SEM (Fig. <xref ref-type="fig" rid="F10">10B, G</xref>). 12–16 spines per neuropodia from segment 29–32, 12–14 per notopodia from segment 29–34, long, with a broad flattened elongated leaf shaped blade, slightly folded along its length, longer in notopodia, often crossing over dorsum (Fig. <xref ref-type="fig" rid="F10">10D, F</xref>). Alternating capillary chaetae between all spines, as long or shorter than spines (Fig. <xref ref-type="fig" rid="F10">10D, F</xref>).</p><p>Pygidium with terminal anus and with a small rounded ventral lobe (Fig. <xref ref-type="fig" rid="F10">10E</xref>).</p></tp:treatment-sec><tp:treatment-sec sec-type="etymology" id="SECID0EIZAI"><title>Etymology.</title><p>This species is named after Claudio Monteverdi, an Italian composer, author of the operatic scena ‘Il combattimento di Tancredi e Clorinda’, amongst other pieces.</p></tp:treatment-sec><tp:treatment-sec sec-type="Methylene blue staining pattern" id="SECID0ENZAI"><title>Methylene blue staining pattern.</title><p>No strong pattern. Some dark stained dots appear after differentiation on the pygidium, the posterior side of some parapodia, and the underside of some segments.</p></tp:treatment-sec><tp:treatment-sec sec-type="remarks" id="SECID0ESZAI"><title>Remarks.</title><p>The size and volume of the prostomium, peristomium and the first segments varies in some specimens, which do not exhibit the characteristic “drop-shaped” head and enlarged anterior segments shown on Figures <xref ref-type="fig" rid="F9">9</xref>, <xref ref-type="fig" rid="F10">10</xref>, or sometimes only slightly. The prostomium and peristomium are, however, always fused and the arrangement of the dorsal tentacles and first pairs of branchiae is always the same, with dorsal tentacles on segment 1 (achaetous) and first pair of branchiae on segment 2 (achaetous).</p><p>This species is similar to <italic><tp:taxon-name><tp:taxon-name-part taxon-name-part-type="genus" reg="Chaetozone">C.</tp:taxon-name-part> <tp:taxon-name-part taxon-name-part-type="species" reg="jubata">jubata</tp:taxon-name-part></tp:taxon-name></italic> in the general appearance, presence of long chaetae (several times the body width) along the anterior part of the body (from approximately the 2<sup>nd</sup>–4<sup>th</sup> chaetigers to approximately the 25<sup>th</sup> for both species), and the distinctive ample posterior cinctures with big characteristic leaf shaped spines. <italic><tp:taxon-name><tp:taxon-name-part taxon-name-part-type="genus" reg="Chaetozone">Chaetozone</tp:taxon-name-part> <tp:taxon-name-part taxon-name-part-type="species" reg="jubata">jubata</tp:taxon-name-part></tp:taxon-name></italic> was described as having the tentacular palps originating dorsally from the posterior margin of the third peristomial ring. On the two paratypes of <italic><tp:taxon-name><tp:taxon-name-part taxon-name-part-type="genus" reg="Chaetozone">C.</tp:taxon-name-part> <tp:taxon-name-part taxon-name-part-type="species" reg="jubata">jubata</tp:taxon-name-part></tp:taxon-name></italic> examined, the peristomial rings are difficult to distinguish and there seems to be either a last, short peristomial ring or an achaetous segment between the tentacular palps and chaetiger 1, on which no branchiae was found. In <italic><tp:taxon-name><tp:taxon-name-part taxon-name-part-type="genus" reg="Chaetozone">Chaetozone</tp:taxon-name-part> <tp:taxon-name-part taxon-name-part-type="species" reg="monteverdii">monteverdii</tp:taxon-name-part></tp:taxon-name></italic> sp. nov. we interpret the tentacular palps as originating from a first achaetous segment, which is very distinct from the peristomium. <italic><tp:taxon-name><tp:taxon-name-part taxon-name-part-type="genus" reg="Chaetozone">Chaetozone</tp:taxon-name-part> <tp:taxon-name-part taxon-name-part-type="species" reg="monteverdii">monteverdii</tp:taxon-name-part></tp:taxon-name></italic> sp. nov. also differs from <italic><tp:taxon-name><tp:taxon-name-part taxon-name-part-type="genus" reg="Chaetozone">C.</tp:taxon-name-part> <tp:taxon-name-part taxon-name-part-type="species" reg="jubata">jubata</tp:taxon-name-part></tp:taxon-name></italic> in the nature of the long chaetae (segmented in <italic><tp:taxon-name><tp:taxon-name-part taxon-name-part-type="genus" reg="Chaetozone">C.</tp:taxon-name-part> <tp:taxon-name-part taxon-name-part-type="species" reg="monteverdii">monteverdii</tp:taxon-name-part></tp:taxon-name></italic> sp. nov.), the size of the specimens (up to 8 mm reported for <italic><tp:taxon-name><tp:taxon-name-part taxon-name-part-type="genus" reg="Chaetozone">C.</tp:taxon-name-part> <tp:taxon-name-part taxon-name-part-type="species" reg="jubata">jubata</tp:taxon-name-part></tp:taxon-name></italic> and 20 mm for <italic><tp:taxon-name><tp:taxon-name-part taxon-name-part-type="genus" reg="Chaetozone">C.</tp:taxon-name-part> <tp:taxon-name-part taxon-name-part-type="species" reg="monteverdii">monteverdii</tp:taxon-name-part></tp:taxon-name></italic> sp. nov.), the presence of a ventral ridge (a groove in <italic><tp:taxon-name><tp:taxon-name-part taxon-name-part-type="genus" reg="Chaetozone">C.</tp:taxon-name-part> <tp:taxon-name-part taxon-name-part-type="species" reg="jubata">jubata</tp:taxon-name-part></tp:taxon-name></italic>) and the number of short capillary chaetae in anterior parapodia (5–10 in <italic><tp:taxon-name><tp:taxon-name-part taxon-name-part-type="genus" reg="Chaetozone">C.</tp:taxon-name-part> <tp:taxon-name-part taxon-name-part-type="species" reg="jubata">jubata</tp:taxon-name-part></tp:taxon-name></italic> and 19–24 in <italic><tp:taxon-name><tp:taxon-name-part taxon-name-part-type="genus" reg="Chaetozone">C.</tp:taxon-name-part> <tp:taxon-name-part taxon-name-part-type="species" reg="monteverdii">monteverdii</tp:taxon-name-part></tp:taxon-name></italic> sp. nov.). <italic><tp:taxon-name><tp:taxon-name-part taxon-name-part-type="genus" reg="Chaetozone">Chaetozone</tp:taxon-name-part> <tp:taxon-name-part taxon-name-part-type="species" reg="monteverdii">monteverdii</tp:taxon-name-part></tp:taxon-name></italic> sp. nov. is readily distinguished from most other species of <italic><tp:taxon-name><tp:taxon-name-part taxon-name-part-type="genus" reg="Chaetozone">Chaetozone</tp:taxon-name-part></tp:taxon-name></italic> in the area by the complete fusion of prostomium and peristomium and its distinctive drop-like head shape (in most specimens), the long capillary chaetae restricted to the anterior part of the body, and the amplitude of the posterior cinctures, along with the size and number of spines fully or nearly encircling them. However, it is very similar to <italic><tp:taxon-name><tp:taxon-name-part taxon-name-part-type="genus" reg="Chaetozone">Chaetozone</tp:taxon-name-part></tp:taxon-name></italic> sp. 2 and <italic><tp:taxon-name><tp:taxon-name-part taxon-name-part-type="genus" reg="Chaetozone">Chaetozone</tp:taxon-name-part></tp:taxon-name></italic> sp. 4 (in this paper), from which it is so far only distinguished by the nature of the long capillary chaetae, which present fibrils arranged in transversal rows unique to this species, and the presence of a ventral ridge instead of a ventral groove. <italic><tp:taxon-name><tp:taxon-name-part taxon-name-part-type="genus" reg="Chaetozone">Chaetozone</tp:taxon-name-part> <tp:taxon-name-part taxon-name-part-type="species" reg="monteverdii">monteverdii</tp:taxon-name-part></tp:taxon-name></italic> sp. nov., <italic><tp:taxon-name><tp:taxon-name-part taxon-name-part-type="genus" reg="Chaetozone">Chaetozone</tp:taxon-name-part></tp:taxon-name></italic> sp. 2, and <italic><tp:taxon-name><tp:taxon-name-part taxon-name-part-type="genus" reg="Chaetozone">Chaetozone</tp:taxon-name-part></tp:taxon-name></italic> sp. 4 are all found in the same geographic area (Norwegian coast and shelf) and in the same range of depths (~ 200–600 m).</p><p><italic><tp:taxon-name><tp:taxon-name-part taxon-name-part-type="genus" reg="Chaetozone">Chaetozone</tp:taxon-name-part> <tp:taxon-name-part taxon-name-part-type="species" reg="monteverdii">monteverdii</tp:taxon-name-part></tp:taxon-name></italic> sp. nov. COI distance with other species in the area ranges from 22% to 26% (Table <xref ref-type="table" rid="T2">2</xref>).</p></tp:treatment-sec><tp:treatment-sec sec-type="distribution" id="SECID0EWABI"><title>Distribution.</title><p>Norwegian coast and shelf, offshore and in the fjords, south of the Trondheimsfjord, ~ 200–300 m depth.</p></tp:treatment-sec><tp:treatment-sec><!--Section generated to contain objects referenced in tp:taxon-treatment.--><fig id="F8" position="float" orientation="portrait"><object-id xmlns:xlink="http://www.w3.org/1999/xlink" content-type="doi" xlink:type="simple">10.3897/zookeys.1039.61098.figure8</object-id><object-id xmlns:xlink="http://www.w3.org/1999/xlink" content-type="arpha" xlink:type="simple">C2E1A91B-C755-53D4-9120-CFDE97112ABC</object-id><label>Figure 8.</label><caption><p><italic><tp:taxon-name><tp:taxon-name-part taxon-name-part-type="genus" reg="Chaetozone">Chaetozone</tp:taxon-name-part> <tp:taxon-name-part taxon-name-part-type="species" reg="barentsensis">barentsensis</tp:taxon-name-part></tp:taxon-name></italic> sp. nov. <bold>A</bold> holotype NTNU-VM74492 in lateral view, stained with Shirlastain A <bold>B</bold> paratype ZMBN129638, SEM of anterior end in lateral view <bold>C</bold> paratype ZMBN129639, SEM of posterior notopodia. Abbreviations: br, branchiae; Ch, chaetiger; dT, dorsal tentacles; per, peristomium; pr, prostomium; Seg, segment.</p></caption><graphic xmlns:xlink="http://www.w3.org/1999/xlink" xlink:href="zookeys-1039-139-g008.jpg" position="float" orientation="portrait" xlink:type="simple" id="oo_546236.jpg"><uri content-type="original_file" xlink:type="simple">https://binary.pensoft.net/fig/546236</uri></graphic></fig><table-wrap id="T2" position="float" orientation="portrait"><label>Table 2.</label><caption><p>COI p-distances between and within Norwegian <italic><tp:taxon-name><tp:taxon-name-part taxon-name-part-type="genus" reg="Chaetozone">Chaetozone</tp:taxon-name-part></tp:taxon-name></italic> species. The number of base differences per site from averaging over all sequence pairs within each group are shown. Species described and discussed in this paper are denoted with an “°”.</p></caption><table id="TID0EF2AI" rules="all"><tbody><tr><th rowspan="2" colspan="1"/><th rowspan="1" colspan="1"><italic><tp:taxon-name><tp:taxon-name-part taxon-name-part-type="genus" reg="Chaetozone">Chaetozone</tp:taxon-name-part> <tp:taxon-name-part taxon-name-part-type="species" reg="monteverdii">monteverdii</tp:taxon-name-part></tp:taxon-name></italic> sp. nov.º</th><th rowspan="1" colspan="1"/><th rowspan="1" colspan="1"><italic><tp:taxon-name><tp:taxon-name-part taxon-name-part-type="genus" reg="Chaetozone">Chaetozone</tp:taxon-name-part> <tp:taxon-name-part taxon-name-part-type="species" reg="barentsensis">barentsensis</tp:taxon-name-part></tp:taxon-name></italic>º</th><th rowspan="1" colspan="1"/><th rowspan="1" colspan="1"><italic><tp:taxon-name><tp:taxon-name-part taxon-name-part-type="genus" reg="Chaetozone">Chaetozone</tp:taxon-name-part> <tp:taxon-name-part taxon-name-part-type="species" reg="quinta">quinta</tp:taxon-name-part></tp:taxon-name></italic>º</th><th rowspan="1" colspan="1"><italic><tp:taxon-name><tp:taxon-name-part taxon-name-part-type="genus" reg="Chaetozone">Chaetozone</tp:taxon-name-part> <tp:taxon-name-part taxon-name-part-type="species" reg="pseudosetosa">pseudosetosa</tp:taxon-name-part></tp:taxon-name></italic> sp. nov.º</th><th rowspan="1" colspan="1"><italic><tp:taxon-name><tp:taxon-name-part taxon-name-part-type="genus" reg="Chaetozone">Chaetozone</tp:taxon-name-part> <tp:taxon-name-part taxon-name-part-type="species" reg="setosa">setosa</tp:taxon-name-part></tp:taxon-name></italic>º</th><th rowspan="1" colspan="1"/><th rowspan="1" colspan="1"><italic><tp:taxon-name><tp:taxon-name-part taxon-name-part-type="genus" reg="Chaetozone">Chaetozone</tp:taxon-name-part> <tp:taxon-name-part taxon-name-part-type="uncertainty-rank">cf</tp:taxon-name-part> <tp:taxon-name-part taxon-name-part-type="species" reg="zetlandica">zetlandica</tp:taxon-name-part></tp:taxon-name></italic>º</th><th rowspan="1" colspan="1"/><th rowspan="1" colspan="1"><italic><tp:taxon-name><tp:taxon-name-part taxon-name-part-type="genus" reg="Chaetozone">Chaetozone</tp:taxon-name-part> <tp:taxon-name-part taxon-name-part-type="species" reg="chambersae">chambersae</tp:taxon-name-part></tp:taxon-name></italic> sp. nov.º</th><th rowspan="1" colspan="1"/><th rowspan="1" colspan="1"/></tr><tr><th rowspan="1" colspan="1">(<italic><tp:taxon-name><tp:taxon-name-part taxon-name-part-type="genus" reg="Chaetozone">Chaetozone</tp:taxon-name-part></tp:taxon-name></italic> sp. 1)</th><th rowspan="1" colspan="1"><italic><tp:taxon-name><tp:taxon-name-part taxon-name-part-type="genus" reg="Chaetozone">Chaetozone</tp:taxon-name-part></tp:taxon-name></italic> sp. 2º</th><th rowspan="1" colspan="1">(<italic><tp:taxon-name><tp:taxon-name-part taxon-name-part-type="genus" reg="Chaetozone">Chaetozone</tp:taxon-name-part></tp:taxon-name></italic> sp. 3)</th><th rowspan="1" colspan="1"><italic><tp:taxon-name><tp:taxon-name-part taxon-name-part-type="genus" reg="Chaetozone">Chaetozone</tp:taxon-name-part></tp:taxon-name></italic> sp. 4º</th><th rowspan="1" colspan="1">(<italic><tp:taxon-name><tp:taxon-name-part taxon-name-part-type="genus" reg="Chaetozone">Chaetozone</tp:taxon-name-part></tp:taxon-name></italic> sp. 5)</th><th rowspan="1" colspan="1">(<italic><tp:taxon-name><tp:taxon-name-part taxon-name-part-type="genus" reg="Chaetozone">Chaetozone</tp:taxon-name-part></tp:taxon-name></italic> sp. 7)</th><th rowspan="1" colspan="1">(<italic><tp:taxon-name><tp:taxon-name-part taxon-name-part-type="genus" reg="Chaetozone">Chaetozone</tp:taxon-name-part></tp:taxon-name></italic> sp. 8)</th><th rowspan="1" colspan="1"><italic><tp:taxon-name><tp:taxon-name-part taxon-name-part-type="genus" reg="Chaetozone">Chaetozone</tp:taxon-name-part></tp:taxon-name></italic> sp. 9º</th><th rowspan="1" colspan="1">(<italic><tp:taxon-name><tp:taxon-name-part taxon-name-part-type="genus" reg="Chaetozone">Chaetozone</tp:taxon-name-part></tp:taxon-name></italic> sp. 10)</th><th rowspan="1" colspan="1"><italic><tp:taxon-name><tp:taxon-name-part taxon-name-part-type="genus" reg="Chaetozone">Chaetozone</tp:taxon-name-part></tp:taxon-name></italic> sp. 11</th><th rowspan="1" colspan="1">(<italic><tp:taxon-name><tp:taxon-name-part taxon-name-part-type="genus" reg="Chaetozone">Chaetozone</tp:taxon-name-part></tp:taxon-name></italic> sp. 12)</th><th rowspan="1" colspan="1"><italic><tp:taxon-name><tp:taxon-name-part taxon-name-part-type="genus" reg="Chaetozone">Chaetozone</tp:taxon-name-part></tp:taxon-name></italic> sp. 13</th><th rowspan="1" colspan="1"><italic><tp:taxon-name><tp:taxon-name-part taxon-name-part-type="genus" reg="Chaetozone">Chaetozone</tp:taxon-name-part></tp:taxon-name></italic> sp. 14</th></tr><tr><td rowspan="1" colspan="1"><italic><tp:taxon-name><tp:taxon-name-part taxon-name-part-type="genus" reg="Chaetozone">Chaetozone</tp:taxon-name-part> <tp:taxon-name-part taxon-name-part-type="species" reg="monteverdii">monteverdii</tp:taxon-name-part></tp:taxon-name></italic> sp. nov.º</td><td rowspan="1" colspan="1">0.0019</td><td rowspan="1" colspan="1">0.2372</td><td rowspan="1" colspan="1">0.2470</td><td rowspan="1" colspan="1">0.2677</td><td rowspan="1" colspan="1">0.2532</td><td rowspan="1" colspan="1">0.2572</td><td rowspan="1" colspan="1">0.2452</td><td rowspan="1" colspan="1">0.2400</td><td rowspan="1" colspan="1">0.2350</td><td rowspan="1" colspan="1">0.2268</td><td rowspan="1" colspan="1">0.2194</td><td rowspan="1" colspan="1">0.2343</td><td rowspan="1" colspan="1">0.2557</td></tr><tr><td rowspan="1" colspan="1">(<italic><tp:taxon-name><tp:taxon-name-part taxon-name-part-type="genus" reg="Chaetozone">Chaetozone</tp:taxon-name-part></tp:taxon-name></italic> sp. 1)</td><td rowspan="1" colspan="1"/><td rowspan="1" colspan="1"/><td rowspan="1" colspan="1"/><td rowspan="1" colspan="1"/><td rowspan="1" colspan="1"/><td rowspan="1" colspan="1"/><td rowspan="1" colspan="1"/><td rowspan="1" colspan="1"/><td rowspan="1" colspan="1"/><td rowspan="1" colspan="1"/><td rowspan="1" colspan="1"/><td rowspan="1" colspan="1"/><td rowspan="1" colspan="1"/></tr><tr><td rowspan="1" colspan="1"><italic><tp:taxon-name><tp:taxon-name-part taxon-name-part-type="genus" reg="Chaetozone">Chaetozone</tp:taxon-name-part></tp:taxon-name></italic> sp. 2º</td><td rowspan="1" colspan="1">0.2372</td><td rowspan="1" colspan="1">0.0048</td><td rowspan="1" colspan="1">0.2627</td><td rowspan="1" colspan="1">0.2674</td><td rowspan="1" colspan="1">0.2840</td><td rowspan="1" colspan="1">0.2718</td><td rowspan="1" colspan="1">0.2625</td><td rowspan="1" colspan="1">0.2667</td><td rowspan="1" colspan="1">0.2669</td><td rowspan="1" colspan="1">0.2466</td><td rowspan="1" colspan="1">0.2447</td><td rowspan="1" colspan="1">0.2444</td><td rowspan="1" colspan="1">0.2737</td></tr><tr><td rowspan="1" colspan="1"><italic><tp:taxon-name><tp:taxon-name-part taxon-name-part-type="genus" reg="Chaetozone">Chaetozone</tp:taxon-name-part> <tp:taxon-name-part taxon-name-part-type="species" reg="barentsensis">barentsensis</tp:taxon-name-part></tp:taxon-name></italic>º</td><td rowspan="1" colspan="1">0.2470</td><td rowspan="1" colspan="1">0.2627</td><td rowspan="1" colspan="1">0</td><td rowspan="1" colspan="1">0.2356</td><td rowspan="1" colspan="1">0.2364</td><td rowspan="1" colspan="1">0.2490</td><td rowspan="1" colspan="1">0.2328</td><td rowspan="1" colspan="1">0.2559</td><td rowspan="1" colspan="1">0.2508</td><td rowspan="1" colspan="1">0.2459</td><td rowspan="1" colspan="1">0.2389</td><td rowspan="1" colspan="1">0.1587</td><td rowspan="1" colspan="1">0.0953</td></tr><tr><td rowspan="1" colspan="1">(<italic><tp:taxon-name><tp:taxon-name-part taxon-name-part-type="genus" reg="Chaetozone">Chaetozone</tp:taxon-name-part></tp:taxon-name></italic> sp. 3)"</td><td rowspan="1" colspan="1"/><td rowspan="1" colspan="1"/><td rowspan="1" colspan="1"/><td rowspan="1" colspan="1"/><td rowspan="1" colspan="1"/><td rowspan="1" colspan="1"/><td rowspan="1" colspan="1"/><td rowspan="1" colspan="1"/><td rowspan="1" colspan="1"/><td rowspan="1" colspan="1"/><td rowspan="1" colspan="1"/><td rowspan="1" colspan="1"/><td rowspan="1" colspan="1"/></tr><tr><td rowspan="1" colspan="1"><italic><tp:taxon-name><tp:taxon-name-part taxon-name-part-type="genus" reg="Chaetozone">Chaetozone</tp:taxon-name-part></tp:taxon-name></italic> sp. 4º</td><td rowspan="1" colspan="1">0.2677</td><td rowspan="1" colspan="1">0.2674</td><td rowspan="1" colspan="1">0.2356</td><td rowspan="1" colspan="1">0.0015</td><td rowspan="1" colspan="1">0.0950</td><td rowspan="1" colspan="1">0.2705</td><td rowspan="1" colspan="1">0.2594</td><td rowspan="1" colspan="1">0.2472</td><td rowspan="1" colspan="1">0.2405</td><td rowspan="1" colspan="1">0.2457</td><td rowspan="1" colspan="1">0.2410</td><td rowspan="1" colspan="1">0.2496</td><td rowspan="1" colspan="1">0.2353</td></tr><tr><td rowspan="1" colspan="1"><italic><tp:taxon-name><tp:taxon-name-part taxon-name-part-type="genus" reg="Chaetozone">Chaetozone</tp:taxon-name-part> <tp:taxon-name-part taxon-name-part-type="species" reg="quinta">quinta</tp:taxon-name-part></tp:taxon-name></italic>º</td><td rowspan="1" colspan="1">0.2532</td><td rowspan="1" colspan="1">0.2840</td><td rowspan="1" colspan="1">0.2364</td><td rowspan="1" colspan="1">0.0950</td><td rowspan="1" colspan="1">0</td><td rowspan="1" colspan="1">0.2553</td><td rowspan="1" colspan="1">0.2620</td><td rowspan="1" colspan="1">0.2458</td><td rowspan="1" colspan="1">0.2314</td><td rowspan="1" colspan="1">0.2568</td><td rowspan="1" colspan="1">0.2585</td><td rowspan="1" colspan="1">0.2508</td><td rowspan="1" colspan="1">0.2379</td></tr><tr><td rowspan="1" colspan="1">(<italic><tp:taxon-name><tp:taxon-name-part taxon-name-part-type="genus" reg="Chaetozone">Chaetozone</tp:taxon-name-part></tp:taxon-name></italic> sp. 5)</td><td rowspan="1" colspan="1"/><td rowspan="1" colspan="1"/><td rowspan="1" colspan="1"/><td rowspan="1" colspan="1"/><td rowspan="1" colspan="1"/><td rowspan="1" colspan="1"/><td rowspan="1" colspan="1"/><td rowspan="1" colspan="1"/><td rowspan="1" colspan="1"/><td rowspan="1" colspan="1"/><td rowspan="1" colspan="1"/><td rowspan="1" colspan="1"/><td rowspan="1" colspan="1"/></tr><tr><td rowspan="1" colspan="1"><italic><tp:taxon-name><tp:taxon-name-part taxon-name-part-type="genus" reg="Chaetozone">Chaetozone</tp:taxon-name-part> <tp:taxon-name-part taxon-name-part-type="species" reg="pseudosetosa">pseudosetosa</tp:taxon-name-part></tp:taxon-name></italic> sp. nov.º</td><td rowspan="1" colspan="1">0.2572</td><td rowspan="1" colspan="1">0.2718</td><td rowspan="1" colspan="1">0.2490</td><td rowspan="1" colspan="1">0.2705</td><td rowspan="1" colspan="1">0.2553</td><td rowspan="1" colspan="1">0.011</td><td rowspan="1" colspan="1">0.0889</td><td rowspan="1" colspan="1">0.2090</td><td rowspan="1" colspan="1">0.2079</td><td rowspan="1" colspan="1">0.1737</td><td rowspan="1" colspan="1">0.1889</td><td rowspan="1" colspan="1">0.2299</td><td rowspan="1" colspan="1">0.2556</td></tr><tr><td rowspan="1" colspan="1">(<italic><tp:taxon-name><tp:taxon-name-part taxon-name-part-type="genus" reg="Chaetozone">Chaetozone</tp:taxon-name-part></tp:taxon-name></italic> sp. 7)</td><td rowspan="1" colspan="1"/><td rowspan="1" colspan="1"/><td rowspan="1" colspan="1"/><td rowspan="1" colspan="1"/><td rowspan="1" colspan="1"/><td rowspan="1" colspan="1"/><td rowspan="1" colspan="1"/><td rowspan="1" colspan="1"/><td rowspan="1" colspan="1"/><td rowspan="1" colspan="1"/><td rowspan="1" colspan="1"/><td rowspan="1" colspan="1"/><td rowspan="1" colspan="1"/></tr><tr><td rowspan="1" colspan="1"><italic><tp:taxon-name><tp:taxon-name-part taxon-name-part-type="genus" reg="Chaetozone">Chaetozone</tp:taxon-name-part> <tp:taxon-name-part taxon-name-part-type="species" reg="setosa">setosa</tp:taxon-name-part></tp:taxon-name></italic>º</td><td rowspan="1" colspan="1">0.2452</td><td rowspan="1" colspan="1">0.2625</td><td rowspan="1" colspan="1">0.2328</td><td rowspan="1" colspan="1">0.2594</td><td rowspan="1" colspan="1">0.2620</td><td rowspan="1" colspan="1">0.0889</td><td rowspan="1" colspan="1">0.004</td><td rowspan="1" colspan="1">0.2045</td><td rowspan="1" colspan="1">0.2041</td><td rowspan="1" colspan="1">0.1701</td><td rowspan="1" colspan="1">0.1949</td><td rowspan="1" colspan="1">0.2214</td><td rowspan="1" colspan="1">0.2369</td></tr><tr><td rowspan="1" colspan="1">(<italic><tp:taxon-name><tp:taxon-name-part taxon-name-part-type="genus" reg="Chaetozone">Chaetozone</tp:taxon-name-part></tp:taxon-name></italic> sp. 8)</td><td rowspan="1" colspan="1"/><td rowspan="1" colspan="1"/><td rowspan="1" colspan="1"/><td rowspan="1" colspan="1"/><td rowspan="1" colspan="1"/><td rowspan="1" colspan="1"/><td rowspan="1" colspan="1"/><td rowspan="1" colspan="1"/><td rowspan="1" colspan="1"/><td rowspan="1" colspan="1"/><td rowspan="1" colspan="1"/><td rowspan="1" colspan="1"/><td rowspan="1" colspan="1"/></tr><tr><td rowspan="1" colspan="1"><italic><tp:taxon-name><tp:taxon-name-part taxon-name-part-type="genus" reg="Chaetozone">Chaetozone</tp:taxon-name-part></tp:taxon-name></italic> sp. 9</td><td rowspan="1" colspan="1">0.2400</td><td rowspan="1" colspan="1">0.2667</td><td rowspan="1" colspan="1">0.2559</td><td rowspan="1" colspan="1">0.2472</td><td rowspan="1" colspan="1">0.2458</td><td rowspan="1" colspan="1">0.2090</td><td rowspan="1" colspan="1">0.2045</td><td rowspan="1" colspan="1">0.0033</td><td rowspan="1" colspan="1">0.1069</td><td rowspan="1" colspan="1">0.1931</td><td rowspan="1" colspan="1">0.1988</td><td rowspan="1" colspan="1">0.2486</td><td rowspan="1" colspan="1">0.2553</td></tr><tr><td rowspan="1" colspan="1"><tp:taxon-name><tp:taxon-name-part taxon-name-part-type="genus" reg="Chaetozone">Chaetozone</tp:taxon-name-part> <tp:taxon-name-part taxon-name-part-type="uncertainty-rank">cf</tp:taxon-name-part> <tp:taxon-name-part taxon-name-part-type="species" reg="zetlandica">zetlandica</tp:taxon-name-part></tp:taxon-name>º</td><td rowspan="1" colspan="1">0.2350</td><td rowspan="1" colspan="1">0.2669</td><td rowspan="1" colspan="1">0.2508</td><td rowspan="1" colspan="1">0.2405</td><td rowspan="1" colspan="1">0.2314</td><td rowspan="1" colspan="1">0.2079</td><td rowspan="1" colspan="1">0.2041</td><td rowspan="1" colspan="1">0.1069</td><td rowspan="1" colspan="1">0.0014</td><td rowspan="1" colspan="1">0.1994</td><td rowspan="1" colspan="1">0.1994</td><td rowspan="1" colspan="1">0.2492</td><td rowspan="1" colspan="1">0.2581</td></tr><tr><td rowspan="1" colspan="1">(<italic><tp:taxon-name><tp:taxon-name-part taxon-name-part-type="genus" reg="Chaetozone">Chaetozone</tp:taxon-name-part></tp:taxon-name></italic> sp. 10)</td><td rowspan="1" colspan="1"/><td rowspan="1" colspan="1"/><td rowspan="1" colspan="1"/><td rowspan="1" colspan="1"/><td rowspan="1" colspan="1"/><td rowspan="1" colspan="1"/><td rowspan="1" colspan="1"/><td rowspan="1" colspan="1"/><td rowspan="1" colspan="1"/><td rowspan="1" colspan="1"/><td rowspan="1" colspan="1"/><td rowspan="1" colspan="1"/><td rowspan="1" colspan="1"/></tr><tr><td rowspan="1" colspan="1"><italic><tp:taxon-name><tp:taxon-name-part taxon-name-part-type="genus" reg="Chaetozone">Chaetozone</tp:taxon-name-part></tp:taxon-name></italic> sp. 11</td><td rowspan="1" colspan="1">0.2268</td><td rowspan="1" colspan="1">0.2466</td><td rowspan="1" colspan="1">0.2459</td><td rowspan="1" colspan="1">0.2457</td><td rowspan="1" colspan="1">0.2568</td><td rowspan="1" colspan="1">0.1737</td><td rowspan="1" colspan="1">0.1701</td><td rowspan="1" colspan="1">0.1931</td><td rowspan="1" colspan="1">0.1994</td><td rowspan="1" colspan="1">0.0061</td><td rowspan="1" colspan="1">0.1088</td><td rowspan="1" colspan="1">0.2219</td><td rowspan="1" colspan="1">0.2594</td></tr><tr><td rowspan="1" colspan="1"><italic><tp:taxon-name><tp:taxon-name-part taxon-name-part-type="genus" reg="Chaetozone">Chaetozone</tp:taxon-name-part> <tp:taxon-name-part taxon-name-part-type="species" reg="chambersae">chambersae</tp:taxon-name-part></tp:taxon-name></italic> sp. nov.º</td><td rowspan="1" colspan="1">0.2194</td><td rowspan="1" colspan="1">0.2447</td><td rowspan="1" colspan="1">0.2389</td><td rowspan="1" colspan="1">0.2410</td><td rowspan="1" colspan="1">0.2585</td><td rowspan="1" colspan="1">0.1889</td><td rowspan="1" colspan="1">0.1949</td><td rowspan="1" colspan="1">0.1988</td><td rowspan="1" colspan="1">0.1994</td><td rowspan="1" colspan="1">0.1088</td><td rowspan="1" colspan="1">0.0053</td><td rowspan="1" colspan="1">0.2225</td><td rowspan="1" colspan="1">0.2463</td></tr><tr><td rowspan="1" colspan="1">(<italic><tp:taxon-name><tp:taxon-name-part taxon-name-part-type="genus" reg="Chaetozone">Chaetozone</tp:taxon-name-part></tp:taxon-name></italic> sp. 12)</td><td rowspan="1" colspan="1"/><td rowspan="1" colspan="1"/><td rowspan="1" colspan="1"/><td rowspan="1" colspan="1"/><td rowspan="1" colspan="1"/><td rowspan="1" colspan="1"/><td rowspan="1" colspan="1"/><td rowspan="1" colspan="1"/><td rowspan="1" colspan="1"/><td rowspan="1" colspan="1"/><td rowspan="1" colspan="1"/><td rowspan="1" colspan="1"/><td rowspan="1" colspan="1"/></tr><tr><td rowspan="1" colspan="1"><italic><tp:taxon-name><tp:taxon-name-part taxon-name-part-type="genus" reg="Chaetozone">Chaetozone</tp:taxon-name-part></tp:taxon-name></italic> sp. 13</td><td rowspan="1" colspan="1">0.2343</td><td rowspan="1" colspan="1">0.2444</td><td rowspan="1" colspan="1">0.1587</td><td rowspan="1" colspan="1">0.2496</td><td rowspan="1" colspan="1">0.2508</td><td rowspan="1" colspan="1">0.2299</td><td rowspan="1" colspan="1">0.2214</td><td rowspan="1" colspan="1">0.2486</td><td rowspan="1" colspan="1">0.2492</td><td rowspan="1" colspan="1">0.2219</td><td rowspan="1" colspan="1">0.2225</td><td rowspan="1" colspan="1">0.0008</td><td rowspan="1" colspan="1">0.1694</td></tr><tr><td rowspan="1" colspan="1"><italic><tp:taxon-name><tp:taxon-name-part taxon-name-part-type="genus" reg="Chaetozone">Chaetozone</tp:taxon-name-part></tp:taxon-name></italic> sp. 14</td><td rowspan="1" colspan="1">0.2557</td><td rowspan="1" colspan="1">0.2737</td><td rowspan="1" colspan="1">0.0953</td><td rowspan="1" colspan="1">0.2353</td><td rowspan="1" colspan="1">0.2379</td><td rowspan="1" colspan="1">0.2556</td><td rowspan="1" colspan="1">0.2369</td><td rowspan="1" colspan="1">0.2553</td><td rowspan="1" colspan="1">0.2581</td><td rowspan="1" colspan="1">0.2594</td><td rowspan="1" colspan="1">0.2463</td><td rowspan="1" colspan="1">0.1694</td><td rowspan="1" colspan="1">0.0102</td></tr></tbody></table><table-wrap-foot><fn><p>The number of base differences per site from averaging over all sequence pairs within each group are shown. Species described and discussed in this paper are denoted with an “º”.</p></fn></table-wrap-foot></table-wrap></tp:treatment-sec><ref-list><ref id="B26"><mixed-citation xmlns:xlink="http://www.w3.org/1999/xlink" xlink:type="simple"><person-group><name name-style="western"><surname>Grosse</surname><given-names>M</given-names></name><name name-style="western"><surname>Bakken</surname><given-names>T</given-names></name><name name-style="western"><surname>Nygren</surname><given-names>A</given-names></name><name name-style="western"><surname>Kongsrud</surname><given-names>JA</given-names></name><name name-style="western"><surname>Capa</surname><given-names>M</given-names></name></person-group> (<year>2020</year>) Species delimitation analyses of NE Atlantic <italic><tp:taxon-name><tp:taxon-name-part taxon-name-part-type="genus">Chaetozone</tp:taxon-name-part></tp:taxon-name></italic> reveals hidden diversity among a common and abundant marine annelid. Molecular Phylogenetics and Evolution 149: e106852. <ext-link xlink:type="simple" ext-link-type="doi" xlink:href="10.1016/j.ympev.2020.106852">https://doi.org/10.1016/j.ympev.2020.106852</ext-link></mixed-citation></ref></ref-list></tp:taxon-treatment>
