# Supplementary material for: Describing the hidden species diversity of Chaetozone (Annelida, Cirratulidae) in the Norwegian Sea using morphological and molecular diagnostics
Source: Zookeys. 2021 May 21;1039:139–76. doi: 10.3897/zookeys.1039.61098 (PMC8163715; doi:10.3897/zookeys.1039.61098)
Supplement: XML Treatment for Chaetozone cf. zetlandica [file zookeys.1039.61098-treatment8.xml]

<!DOCTYPE tp:taxon-treatment
  PUBLIC "-//TaxonX//DTD Taxonomic Treatment Publishing DTD v0 20100105//EN" "tax-treatment-NSO.dtd">
<tp:taxon-treatment xmlns:tp="http://www.plazi.org/taxpub"><tp:treatment-meta><kwd-group><label>Taxon classification</label><kwd><named-content xmlns:xlink="http://www.w3.org/1999/xlink" content-type="kingdom">Animalia</named-content></kwd><kwd><named-content xmlns:xlink="http://www.w3.org/1999/xlink" content-type="order">Terebellida</named-content></kwd><kwd><named-content xmlns:xlink="http://www.w3.org/1999/xlink" content-type="family">Cirratulidae</named-content></kwd></kwd-group><mixed-citation publication-type="journal"><person-group><name><surname>Grosse</surname><given-names>Maël</given-names></name><name><surname>Capa</surname><given-names>María</given-names></name><name><surname>Bakken</surname><given-names>Torkild</given-names></name></person-group><article-title>Describing the hidden species diversity of <italic><tp:taxon-name><tp:taxon-name-part taxon-name-part-type="genus" reg="Chaetozone">Chaetozone</tp:taxon-name-part></tp:taxon-name></italic> (<tp:taxon-name><tp:taxon-name-part taxon-name-part-type="phylum">Annelida</tp:taxon-name-part></tp:taxon-name>, <tp:taxon-name><tp:taxon-name-part taxon-name-part-type="family">Cirratulidae</tp:taxon-name-part></tp:taxon-name>) in the Norwegian Sea using morphological and molecular diagnostics</article-title><source>Zookeys</source><day>21</day><month>5</month><year>2021</year><volume>1039</volume><fpage>139</fpage><lpage>176</lpage><pub-id pub-id-type="doi">10.3897/zookeys.1039.61098</pub-id></mixed-citation></tp:treatment-meta><tp:nomenclature><tp:taxon-name><object-id xmlns:xlink="http://www.w3.org/1999/xlink" content-type="arpha" xlink:type="simple">32A5F47D-F825-5774-A3D9-34F1518665D8</object-id>
            <tp:taxon-name-part taxon-name-part-type="genus" reg="Chaetozone">Chaetozone</tp:taxon-name-part>
            <tp:taxon-name-part taxon-name-part-type="uncertainty-rank">cf.</tp:taxon-name-part>
            <tp:taxon-name-part taxon-name-part-type="species" reg="zetlandica">zetlandica</tp:taxon-name-part>
          </tp:taxon-name><tp:taxon-authority>McIntosh, 1911</tp:taxon-authority><xref ref-type="fig" rid="F12">Figures 12</xref><xref ref-type="fig" rid="F13">, 13</xref><tp:nomenclature-citation-list><tp:nomenclature-citation><tp:taxon-name>
                <tp:taxon-name-part taxon-name-part-type="genus" reg="Chaetozone">Chaetozone</tp:taxon-name-part> <tp:taxon-name-part taxon-name-part-type="species" reg="zetlandica">zetlandica</tp:taxon-name-part></tp:taxon-name><comment>McIntosh, 1911: 171; Southern, 1914: 115, pls 12, 13, fig. 29A–K.</comment></tp:nomenclature-citation><tp:nomenclature-citation><tp:taxon-name>
                <tp:taxon-name-part taxon-name-part-type="genus" reg="Caulleriella">Caulleriella</tp:taxon-name-part> <tp:taxon-name-part taxon-name-part-type="species" reg="zetlandica">zetlandica</tp:taxon-name-part></tp:taxon-name><comment>: Day, 1967: 507; <xref ref-type="bibr" rid="B50">Woodham and Chambers 1994</xref>: 311 figs 2, 4.</comment></tp:nomenclature-citation><tp:nomenclature-citation><tp:taxon-name>
                <tp:taxon-name-part taxon-name-part-type="genus" reg="Heterocirrus">Heterocirrus</tp:taxon-name-part> <tp:taxon-name-part taxon-name-part-type="species" reg="zetlandica">zetlandica</tp:taxon-name-part></tp:taxon-name><comment>: <xref ref-type="bibr" rid="B24">Fauvel 1927</xref>: 99, fig. 34i–n.</comment></tp:nomenclature-citation><tp:nomenclature-citation><tp:taxon-name>
                <tp:taxon-name-part taxon-name-part-type="genus" reg="Chaetozone">Chaetozone</tp:taxon-name-part>
              </tp:taxon-name><comment>sp. 10 <xref ref-type="bibr" rid="B26">Grosse et al. 2020</xref>: fig. 4.</comment></tp:nomenclature-citation></tp:nomenclature-citation-list></tp:nomenclature><tp:treatment-sec sec-type="material" id="SECID0ESQBI"><title>Material examined.</title><p>Norwegian Sea • 1 ind.; <named-content xmlns:xlink="http://www.w3.org/1999/xlink" content-type="dwc:verbatimCoordinates" xlink:type="simple"><named-content content-type="geo-json" specific-use="{&#34;type&#34;:&#34;Point&#34;,&#34;coordinates&#34;:[5.228970,60.549730]}" id="NCID0E2QBI" xlink:type="simple">60.54973°N, 5.22897°E</named-content></named-content>; 20 Apr. 2017; 37 m; ZMBN125779 • 2 ind.; <named-content xmlns:xlink="http://www.w3.org/1999/xlink" content-type="dwc:verbatimCoordinates" xlink:type="simple"><named-content content-type="geo-json" specific-use="{&#34;type&#34;:&#34;Point&#34;,&#34;coordinates&#34;:[5.003150,60.172950]}" id="NCID0EDRBI" xlink:type="simple">60.17295°N, 5.00315°E</named-content></named-content>; 24 Apr. 2014; 6 m; ZMBN125819–125820 • 1 ind.; <named-content xmlns:xlink="http://www.w3.org/1999/xlink" content-type="dwc:verbatimCoordinates" xlink:type="simple"><named-content content-type="geo-json" specific-use="{&#34;type&#34;:&#34;Point&#34;,&#34;coordinates&#34;:[5.191580,60.510350]}" id="NCID0ELRBI" xlink:type="simple">60.51035°N, 5.19158°E</named-content></named-content>; 30 Nov. 2015; 32 m; ZMBN125808 • 1 ind.; <named-content xmlns:xlink="http://www.w3.org/1999/xlink" content-type="dwc:verbatimCoordinates" xlink:type="simple"><named-content content-type="geo-json" specific-use="{&#34;type&#34;:&#34;Point&#34;,&#34;coordinates&#34;:[5.003000,60.173000]}" id="NCID0ETRBI" xlink:type="simple">60.173°N, 5.003°E</named-content></named-content>; 23 Apr. 2014; 6 m; ZMBN95386 • 1 ind.; <named-content xmlns:xlink="http://www.w3.org/1999/xlink" content-type="dwc:verbatimCoordinates" xlink:type="simple"><named-content content-type="geo-json" specific-use="{&#34;type&#34;:&#34;Point&#34;,&#34;coordinates&#34;:[10.377090,63.432060]}" id="NCID0E2RBI" xlink:type="simple">63.43206°N, 10.37709°E</named-content></named-content>; 07 Sep. 2018; 5 m; NTNU-VM76410 • 1 ind.; <named-content xmlns:xlink="http://www.w3.org/1999/xlink" content-type="dwc:verbatimCoordinates" xlink:type="simple"><named-content content-type="geo-json" specific-use="{&#34;type&#34;:&#34;Point&#34;,&#34;coordinates&#34;:[5.739980,59.975470]}" id="NCID0EDSBI" xlink:type="simple">59.97547°N, 5.73998°E</named-content></named-content>; 19 Sep. 2018; 10 m NTNU-VM76478 • 1 ind.; <named-content xmlns:xlink="http://www.w3.org/1999/xlink" content-type="dwc:verbatimCoordinates" xlink:type="simple"><named-content content-type="geo-json" specific-use="{&#34;type&#34;:&#34;Point&#34;,&#34;coordinates&#34;:[5.255283,60.318883]}" id="NCID0ELSBI" xlink:type="simple">60.3188833°N, 5.2552833°E</named-content></named-content>; 12 Sep. 2019; 48 m; NTNU-VM76407 • 1 ind.; <named-content xmlns:xlink="http://www.w3.org/1999/xlink" content-type="dwc:verbatimCoordinates" xlink:type="simple"><named-content content-type="geo-json" specific-use="{&#34;type&#34;:&#34;Point&#34;,&#34;coordinates&#34;:[5.309890,60.394260]}" id="NCID0ETSBI" xlink:type="simple">60.39426°N, 5.30989°E</named-content></named-content>; 10 Sep. 2018; 4.5 m; NTNU-VM76409.</p></tp:treatment-sec><tp:treatment-sec sec-type="material" id="SECID0EYSBI"><title>Comparative material.</title><p><italic><tp:taxon-name><tp:taxon-name-part taxon-name-part-type="genus" reg="Chaetozone">Chaetozone</tp:taxon-name-part> <tp:taxon-name-part taxon-name-part-type="species" reg="zetlandica">zetlandica</tp:taxon-name-part></tp:taxon-name></italic>: Holotype: Shetland • 1 ind.; Jul. 1867; 170 m; <abbrev xmlns:xlink="http://www.w3.org/1999/xlink" content-type="institution" xlink:title="British Museum" id="ABBRID0EJTBI" xlink:type="simple">BMNH</abbrev> 1921.5.1.3232.</p></tp:treatment-sec><tp:treatment-sec sec-type="diagnosis" id="SECID0EOTBI"><title>Diagnosis.</title><p>All segments narrow, of approximately the same length; red eyespots; peristomium dorsally rounded; paired tentacle on incomplete segment 1 (achaetous); first branchiae on segment 1 (achaetous); posterior end flattened, posterior chaetigers with low, incomplete cinctures (Figs <xref ref-type="fig" rid="F12">12</xref>, <xref ref-type="fig" rid="F13">13</xref>).</p><fig id="F12" position="float" orientation="portrait"><object-id xmlns:xlink="http://www.w3.org/1999/xlink" content-type="doi" xlink:type="simple">10.3897/zookeys.1039.61098.figure12</object-id><object-id xmlns:xlink="http://www.w3.org/1999/xlink" content-type="arpha" xlink:type="simple">53719B4D-3941-5528-8FDB-ECCAC45996EF</object-id><label>Figure 12.</label><caption><p><tp:taxon-name><tp:taxon-name-part taxon-name-part-type="genus" reg="Chaetozone">Chaetozone</tp:taxon-name-part> <tp:taxon-name-part taxon-name-part-type="uncertainty-rank">cf.</tp:taxon-name-part> <tp:taxon-name-part taxon-name-part-type="species" reg="zetlandica">zetlandica</tp:taxon-name-part></tp:taxon-name>. NTNU-VM76410 in dorso-lateral view, stained with Shirlastain A. Abbreviations: per, peristomium; pr, prostomium; pyg, pygidium; vGr, ventral groove; an asterisk (*) indicates where the parapodia were removed for DNA analyses.</p></caption><graphic xmlns:xlink="http://www.w3.org/1999/xlink" xlink:href="zookeys-1039-139-g012.jpg" position="float" orientation="portrait" xlink:type="simple" id="oo_546240.jpg"><uri content-type="original_file" xlink:type="simple">https://binary.pensoft.net/fig/546240</uri></graphic></fig></tp:treatment-sec><tp:treatment-sec sec-type="Molecular diagnosis" id="SECID0EWUBI"><title>Molecular diagnosis.</title><p>28S: 636: T; 675: T (based on 9 COI sequences and 4 28S sequences).</p></tp:treatment-sec><tp:treatment-sec sec-type="description" id="SECID0E2UBI"><title>Description.</title><p>A large species, 130–154 segments, up to 22 mm long, 3 mm wide, 2 mm high. Body elongate, slightly widening after the middle before narrowing and flattening in posterior quarter, round–oval in cross section anteriorly. Anterior and midbody segments approximately all the same length, all very short, approximately 10 × higher than long, lengthening progressively to 6 × wider than long in posterior segments. Thin dorsal groove in midbody; large ventral groove (Figs <xref ref-type="fig" rid="F12">12</xref>, <xref ref-type="fig" rid="F13">13E</xref>).</p><fig id="F13" position="float" orientation="portrait"><object-id xmlns:xlink="http://www.w3.org/1999/xlink" content-type="doi" xlink:type="simple">10.3897/zookeys.1039.61098.figure13</object-id><object-id xmlns:xlink="http://www.w3.org/1999/xlink" content-type="arpha" xlink:type="simple">361F6D59-1C5C-546C-8E00-DC2859A475FC</object-id><label>Figure 13.</label><caption><p><tp:taxon-name><tp:taxon-name-part taxon-name-part-type="genus" reg="Chaetozone">Chaetozone</tp:taxon-name-part> <tp:taxon-name-part taxon-name-part-type="uncertainty-rank">cf.</tp:taxon-name-part> <tp:taxon-name-part taxon-name-part-type="species" reg="zetlandica">zetlandica</tp:taxon-name-part></tp:taxon-name><bold>A</bold> ZMBN125808, SEM of dorsal tentacle and first branchiae <bold>B</bold> ZMBN125808, SEM of anterior end in lateral view <bold>C</bold> ZMBN125808, SEM of neuropodial posterior spines <bold>D</bold> ZMBN125808, SEM of anterior parapodia and capillary chaetae <bold>E</bold> ZMBN125820 in lateral view, stained with Shirlastain A <bold>F</bold> ZMBN95386, cross section of posterior parapodia <bold>G</bold> NTNU-VM76410, pygidium in lateral view, stained with Shirlastain A. Abbreviations: br, branchiae; Ch, chaetiger; dT, dorsal tentacles; nuO, nuchal organ; per, peristomium; pr, prostomium; Seg, segment.</p></caption><graphic xmlns:xlink="http://www.w3.org/1999/xlink" xlink:href="zookeys-1039-139-g013.jpg" position="float" orientation="portrait" xlink:type="simple" id="oo_546241.jpg"><uri content-type="original_file" xlink:type="simple">https://binary.pensoft.net/fig/546241</uri></graphic></fig><p>Prostomium short, one third of peristomium, conical, blunt, without annulations; red eyespots around the nuchal organs; nuchal organs simple slits at posterior margin of prostomium (Fig. <xref ref-type="fig" rid="F13">13B</xref>). Peristomium short, long as five segments, higher than long, dorsum rounded, two annulations of approximately equal length, second one shorter ventrally and extending dorsally posteriorly between dorsal tentacles (Fig. <xref ref-type="fig" rid="F13">13B</xref>). Dorsal tentacles arising from segment 1 (achaetous), clearly separated (Fig. <xref ref-type="fig" rid="F13">13A, B</xref>). First pair of branchiae beside or directly posterior to paired tentacles, on segment 1 (achaetous) (Fig. <xref ref-type="fig" rid="F13">13A, B</xref>). Second pair of branchiae on chaetiger 1, just above notopodia. Subsequent branchiae similarly placed. Branchiae or branchial scars on all chaetigers including posterior cinctures.</p><p>Parapodia as low mounds or ridges in anterior and midbody chaetigers, progressively developing into elevated membrane and into incomplete cinctures around segment 120, encircling only the sides of posterior segments (Figs <xref ref-type="fig" rid="F12">12</xref>, <xref ref-type="fig" rid="F13">13C, E–G</xref>). 11–15 Smooth short thick capillary chaetae in neuropodia in anterior and midbody chaetigers, in notopodia along entire body, arranged in two rows in anterior segments (Fig. <xref ref-type="fig" rid="F13">13A, D</xref>). Smooth short thin chaetae in neuropodia and notopodia in midbody and posterior segments, alternating with thick capillaries in midbody segments, alternating with spines in posterior segments. 7–10 pointed acicular spines in posterior neuropodia from segment 100 (Fig. <xref ref-type="fig" rid="F13">13C, F</xref>). 7–9 long capillary tipped spines in posterior notopodia from segment 110 (Fig. <xref ref-type="fig" rid="F13">13F</xref>). Alternating capillaries between all spines (Fig. <xref ref-type="fig" rid="F13">13F</xref>).</p><p>Pygidium with terminal anus, long, cylindrical, with a short ventral lobe and dorsal mound overlapping last two chaetigers (Fig. <xref ref-type="fig" rid="F13">13G</xref>).</p></tp:treatment-sec><tp:treatment-sec sec-type="Methylene blue stain" id="SECID0EDYBI"><title>Methylene blue stain.</title><p>No particular pattern. Prostomium and peristomium stain a bit darker than rest of body, except for a band joining nuchal organs dorsally, and dorsum barely shows any stain.</p></tp:treatment-sec><tp:treatment-sec sec-type="remarks" id="SECID0EIYBI"><title>Remarks.</title><p>The specimens examined resemble the fragment of the holotype of <italic><tp:taxon-name><tp:taxon-name-part taxon-name-part-type="genus" reg="Chaetozone">Chaetozone</tp:taxon-name-part> <tp:taxon-name-part taxon-name-part-type="species" reg="zetlandica">zetlandica</tp:taxon-name-part></tp:taxon-name></italic>. <italic><tp:taxon-name><tp:taxon-name-part taxon-name-part-type="genus" reg="Chaetozone">Chaetozone</tp:taxon-name-part> <tp:taxon-name-part taxon-name-part-type="species" reg="zetlandica">zetlandica</tp:taxon-name-part></tp:taxon-name></italic> was described from a unique posterior fragment that is in poor condition and lacks most chaetae. One neuropodium is complete and shows unidentate spines arranged in a distinct armature on an elevated membrane. Nothing could be seen from the notopodia. <xref ref-type="bibr" rid="B48">Southern (1914)</xref> described a number of complete specimens from Scotland he identified as <italic><tp:taxon-name><tp:taxon-name-part taxon-name-part-type="genus" reg="Chaetozone">C.</tp:taxon-name-part> <tp:taxon-name-part taxon-name-part-type="species" reg="zetlandica">zetlandica</tp:taxon-name-part></tp:taxon-name></italic> based on the original fragment from <xref ref-type="bibr" rid="B37">McIntosh (1911)</xref>. <xref ref-type="bibr" rid="B50">Woodham and Chambers (1994)</xref> also examined material from Scotland that they attributed to this species but placed it in the genus <italic><tp:taxon-name><tp:taxon-name-part taxon-name-part-type="genus" reg="Caulleriella">Caulleriella</tp:taxon-name-part></tp:taxon-name></italic>. They formed this new combination because they did not see any spines in the notopodia and observed some bidentate spines in the neuropodia of small specimens. They did show, however, what they called “awl-shaped” capillary chaetae, as thick as the acicular spines, but longer, and indeed terminating into thin capillary instead of having a blunt tip. These “awl-shaped” capillary chaetae are also shown arranged in a distinct armature, with alternating capillary chaetae on an elevated membrane. As <xref ref-type="bibr" rid="B6">Blake (2018)</xref> states, the chaetae of <italic><tp:taxon-name><tp:taxon-name-part taxon-name-part-type="genus" reg="Caulleriella">Caulleriella</tp:taxon-name-part></tp:taxon-name></italic> are not arranged in cinctures and as the “awl-shaped” capillary chaetae of this species might indeed just be spines, <italic><tp:taxon-name><tp:taxon-name-part taxon-name-part-type="genus" reg="Caulleriella">Caulleriella</tp:taxon-name-part> <tp:taxon-name-part taxon-name-part-type="species" reg="zetlandica">zetlandica</tp:taxon-name-part></tp:taxon-name></italic> is strongly suspected to be <italic><tp:taxon-name><tp:taxon-name-part taxon-name-part-type="genus" reg="Chaetozone">Chaetozone</tp:taxon-name-part> <tp:taxon-name-part taxon-name-part-type="species" reg="zetlandica">zetlandica</tp:taxon-name-part></tp:taxon-name></italic>. <xref ref-type="bibr" rid="B50">Woodham and Chambers (1994)</xref> provided a detailed redescription from a quantity of specimens they also compared to the fragment holotype. Specimens examined in our study mostly confirm to their description. Where they describe the dorsal tentacles as arising from a third peristomial annulation, we describe the dorsal tentacles of our material as arising from segment 1 (achaetous), which is a difference in interpretation rather than a difference in morphology. Woodham and Chambers also describe the first pair of branchiae as arising from the first chaetiger, but their SEM pictures show that it either arise at the anterior of this chaetiger (in addition to a second pair placed posteriorly on the same chaetiger), or from the third peristomial annulation. This last interpretation would be similar to the description we make of our material. However, this possible variation in the position of branchiae cannot be confirmed until more specimens are available.</p><p>The specimens described herein are also very similar to <italic><tp:taxon-name><tp:taxon-name-part taxon-name-part-type="genus" reg="Chaetozone">Chaetozone</tp:taxon-name-part></tp:taxon-name></italic> sp. 9 from <xref ref-type="bibr" rid="B26">Grosse et al. (2020)</xref>, a species not described here as only two specimens were available. New observations from ongoing work indicate a third genetic clade in this complex. Either of these lineages could be <italic><tp:taxon-name><tp:taxon-name-part taxon-name-part-type="genus" reg="Chaetozone">C.</tp:taxon-name-part> <tp:taxon-name-part taxon-name-part-type="species" reg="zetlandica">zetlandica</tp:taxon-name-part></tp:taxon-name></italic>. This is why the species described here as <italic><tp:taxon-name><tp:taxon-name-part taxon-name-part-type="genus" reg="Chaetozone">Chaetozone</tp:taxon-name-part></tp:taxon-name></italic> sp. 10 is referred with reservations. Although available descriptions in the literature are detailed (<xref ref-type="bibr" rid="B48">Southern 1914</xref>; <xref ref-type="bibr" rid="B50">Woodham and Chambers 1994</xref>), results presented here show the presence of putative cryptic species that at present cannot with certainty be attributed to the name <xref ref-type="bibr" rid="B37">McIntosh (1911)</xref> had available specimens for his original description. We suggest this is solved by examining specimens representing all genetic lineages and assigning the name <italic><tp:taxon-name><tp:taxon-name-part taxon-name-part-type="genus" reg="Chaetozone">C.</tp:taxon-name-part> <tp:taxon-name-part taxon-name-part-type="species" reg="zetlandica">zetlandica</tp:taxon-name-part></tp:taxon-name></italic> to one of them. Moreover, due to the condition of the holotype and the un-informativeness of the original description, the validity of the name <italic><tp:taxon-name><tp:taxon-name-part taxon-name-part-type="genus" reg="Chaetozone">Chaetozone</tp:taxon-name-part> <tp:taxon-name-part taxon-name-part-type="species" reg="zetlandica">zetlandica</tp:taxon-name-part></tp:taxon-name></italic> may need to be re-assessed in the future.</p><p>The COI distance between <tp:taxon-name><tp:taxon-name-part taxon-name-part-type="genus" reg="Chaetozone">Chaetozone</tp:taxon-name-part> <tp:taxon-name-part taxon-name-part-type="uncertainty-rank">cf.</tp:taxon-name-part> <tp:taxon-name-part taxon-name-part-type="species" reg="zetlandica">zetlandica</tp:taxon-name-part></tp:taxon-name> and <italic><tp:taxon-name><tp:taxon-name-part taxon-name-part-type="genus" reg="Chaetozone">Chaetozone</tp:taxon-name-part></tp:taxon-name></italic> sp. 9 is 10% (Table <xref ref-type="table" rid="T2">2</xref>). COI distances with other species in the area vary between 19% and 26% (Table <xref ref-type="table" rid="T2">2</xref>).</p></tp:treatment-sec><tp:treatment-sec sec-type="distribution" id="SECID0EG5BI"><title>Distribution.</title><p>Norwegian coast and shelf, ~ 5–40 m depth.</p></tp:treatment-sec><tp:treatment-sec><!--Section generated to contain objects referenced in tp:taxon-treatment.--><table-wrap id="T2" position="float" orientation="portrait"><label>Table 2.</label><caption><p>COI p-distances between and within Norwegian <italic><tp:taxon-name><tp:taxon-name-part taxon-name-part-type="genus" reg="Chaetozone">Chaetozone</tp:taxon-name-part></tp:taxon-name></italic> species. The number of base differences per site from averaging over all sequence pairs within each group are shown. Species described and discussed in this paper are denoted with an “°”.</p></caption><table id="TID0EF2AI" rules="all"><tbody><tr><th rowspan="2" colspan="1"/><th rowspan="1" colspan="1"><italic><tp:taxon-name><tp:taxon-name-part taxon-name-part-type="genus" reg="Chaetozone">Chaetozone</tp:taxon-name-part> <tp:taxon-name-part taxon-name-part-type="species" reg="monteverdii">monteverdii</tp:taxon-name-part></tp:taxon-name></italic> sp. nov.º</th><th rowspan="1" colspan="1"/><th rowspan="1" colspan="1"><italic><tp:taxon-name><tp:taxon-name-part taxon-name-part-type="genus" reg="Chaetozone">Chaetozone</tp:taxon-name-part> <tp:taxon-name-part taxon-name-part-type="species" reg="barentsensis">barentsensis</tp:taxon-name-part></tp:taxon-name></italic>º</th><th rowspan="1" colspan="1"/><th rowspan="1" colspan="1"><italic><tp:taxon-name><tp:taxon-name-part taxon-name-part-type="genus" reg="Chaetozone">Chaetozone</tp:taxon-name-part> <tp:taxon-name-part taxon-name-part-type="species" reg="quinta">quinta</tp:taxon-name-part></tp:taxon-name></italic>º</th><th rowspan="1" colspan="1"><italic><tp:taxon-name><tp:taxon-name-part taxon-name-part-type="genus" reg="Chaetozone">Chaetozone</tp:taxon-name-part> <tp:taxon-name-part taxon-name-part-type="species" reg="pseudosetosa">pseudosetosa</tp:taxon-name-part></tp:taxon-name></italic> sp. nov.º</th><th rowspan="1" colspan="1"><italic><tp:taxon-name><tp:taxon-name-part taxon-name-part-type="genus" reg="Chaetozone">Chaetozone</tp:taxon-name-part> <tp:taxon-name-part taxon-name-part-type="species" reg="setosa">setosa</tp:taxon-name-part></tp:taxon-name></italic>º</th><th rowspan="1" colspan="1"/><th rowspan="1" colspan="1"><italic><tp:taxon-name><tp:taxon-name-part taxon-name-part-type="genus" reg="Chaetozone">Chaetozone</tp:taxon-name-part> <tp:taxon-name-part taxon-name-part-type="uncertainty-rank">cf</tp:taxon-name-part> <tp:taxon-name-part taxon-name-part-type="species" reg="zetlandica">zetlandica</tp:taxon-name-part></tp:taxon-name></italic>º</th><th rowspan="1" colspan="1"/><th rowspan="1" colspan="1"><italic><tp:taxon-name><tp:taxon-name-part taxon-name-part-type="genus" reg="Chaetozone">Chaetozone</tp:taxon-name-part> <tp:taxon-name-part taxon-name-part-type="species" reg="chambersae">chambersae</tp:taxon-name-part></tp:taxon-name></italic> sp. nov.º</th><th rowspan="1" colspan="1"/><th rowspan="1" colspan="1"/></tr><tr><th rowspan="1" colspan="1">(<italic><tp:taxon-name><tp:taxon-name-part taxon-name-part-type="genus" reg="Chaetozone">Chaetozone</tp:taxon-name-part></tp:taxon-name></italic> sp. 1)</th><th rowspan="1" colspan="1"><italic><tp:taxon-name><tp:taxon-name-part taxon-name-part-type="genus" reg="Chaetozone">Chaetozone</tp:taxon-name-part></tp:taxon-name></italic> sp. 2º</th><th rowspan="1" colspan="1">(<italic><tp:taxon-name><tp:taxon-name-part taxon-name-part-type="genus" reg="Chaetozone">Chaetozone</tp:taxon-name-part></tp:taxon-name></italic> sp. 3)</th><th rowspan="1" colspan="1"><italic><tp:taxon-name><tp:taxon-name-part taxon-name-part-type="genus" reg="Chaetozone">Chaetozone</tp:taxon-name-part></tp:taxon-name></italic> sp. 4º</th><th rowspan="1" colspan="1">(<italic><tp:taxon-name><tp:taxon-name-part taxon-name-part-type="genus" reg="Chaetozone">Chaetozone</tp:taxon-name-part></tp:taxon-name></italic> sp. 5)</th><th rowspan="1" colspan="1">(<italic><tp:taxon-name><tp:taxon-name-part taxon-name-part-type="genus" reg="Chaetozone">Chaetozone</tp:taxon-name-part></tp:taxon-name></italic> sp. 7)</th><th rowspan="1" colspan="1">(<italic><tp:taxon-name><tp:taxon-name-part taxon-name-part-type="genus" reg="Chaetozone">Chaetozone</tp:taxon-name-part></tp:taxon-name></italic> sp. 8)</th><th rowspan="1" colspan="1"><italic><tp:taxon-name><tp:taxon-name-part taxon-name-part-type="genus" reg="Chaetozone">Chaetozone</tp:taxon-name-part></tp:taxon-name></italic> sp. 9º</th><th rowspan="1" colspan="1">(<italic><tp:taxon-name><tp:taxon-name-part taxon-name-part-type="genus" reg="Chaetozone">Chaetozone</tp:taxon-name-part></tp:taxon-name></italic> sp. 10)</th><th rowspan="1" colspan="1"><italic><tp:taxon-name><tp:taxon-name-part taxon-name-part-type="genus" reg="Chaetozone">Chaetozone</tp:taxon-name-part></tp:taxon-name></italic> sp. 11</th><th rowspan="1" colspan="1">(<italic><tp:taxon-name><tp:taxon-name-part taxon-name-part-type="genus" reg="Chaetozone">Chaetozone</tp:taxon-name-part></tp:taxon-name></italic> sp. 12)</th><th rowspan="1" colspan="1"><italic><tp:taxon-name><tp:taxon-name-part taxon-name-part-type="genus" reg="Chaetozone">Chaetozone</tp:taxon-name-part></tp:taxon-name></italic> sp. 13</th><th rowspan="1" colspan="1"><italic><tp:taxon-name><tp:taxon-name-part taxon-name-part-type="genus" reg="Chaetozone">Chaetozone</tp:taxon-name-part></tp:taxon-name></italic> sp. 14</th></tr><tr><td rowspan="1" colspan="1"><italic><tp:taxon-name><tp:taxon-name-part taxon-name-part-type="genus" reg="Chaetozone">Chaetozone</tp:taxon-name-part> <tp:taxon-name-part taxon-name-part-type="species" reg="monteverdii">monteverdii</tp:taxon-name-part></tp:taxon-name></italic> sp. nov.º</td><td rowspan="1" colspan="1">0.0019</td><td rowspan="1" colspan="1">0.2372</td><td rowspan="1" colspan="1">0.2470</td><td rowspan="1" colspan="1">0.2677</td><td rowspan="1" colspan="1">0.2532</td><td rowspan="1" colspan="1">0.2572</td><td rowspan="1" colspan="1">0.2452</td><td rowspan="1" colspan="1">0.2400</td><td rowspan="1" colspan="1">0.2350</td><td rowspan="1" colspan="1">0.2268</td><td rowspan="1" colspan="1">0.2194</td><td rowspan="1" colspan="1">0.2343</td><td rowspan="1" colspan="1">0.2557</td></tr><tr><td rowspan="1" colspan="1">(<italic><tp:taxon-name><tp:taxon-name-part taxon-name-part-type="genus" reg="Chaetozone">Chaetozone</tp:taxon-name-part></tp:taxon-name></italic> sp. 1)</td><td rowspan="1" colspan="1"/><td rowspan="1" colspan="1"/><td rowspan="1" colspan="1"/><td rowspan="1" colspan="1"/><td rowspan="1" colspan="1"/><td rowspan="1" colspan="1"/><td rowspan="1" colspan="1"/><td rowspan="1" colspan="1"/><td rowspan="1" colspan="1"/><td rowspan="1" colspan="1"/><td rowspan="1" colspan="1"/><td rowspan="1" colspan="1"/><td rowspan="1" colspan="1"/></tr><tr><td rowspan="1" colspan="1"><italic><tp:taxon-name><tp:taxon-name-part taxon-name-part-type="genus" reg="Chaetozone">Chaetozone</tp:taxon-name-part></tp:taxon-name></italic> sp. 2º</td><td rowspan="1" colspan="1">0.2372</td><td rowspan="1" colspan="1">0.0048</td><td rowspan="1" colspan="1">0.2627</td><td rowspan="1" colspan="1">0.2674</td><td rowspan="1" colspan="1">0.2840</td><td rowspan="1" colspan="1">0.2718</td><td rowspan="1" colspan="1">0.2625</td><td rowspan="1" colspan="1">0.2667</td><td rowspan="1" colspan="1">0.2669</td><td rowspan="1" colspan="1">0.2466</td><td rowspan="1" colspan="1">0.2447</td><td rowspan="1" colspan="1">0.2444</td><td rowspan="1" colspan="1">0.2737</td></tr><tr><td rowspan="1" colspan="1"><italic><tp:taxon-name><tp:taxon-name-part taxon-name-part-type="genus" reg="Chaetozone">Chaetozone</tp:taxon-name-part> <tp:taxon-name-part taxon-name-part-type="species" reg="barentsensis">barentsensis</tp:taxon-name-part></tp:taxon-name></italic>º</td><td rowspan="1" colspan="1">0.2470</td><td rowspan="1" colspan="1">0.2627</td><td rowspan="1" colspan="1">0</td><td rowspan="1" colspan="1">0.2356</td><td rowspan="1" colspan="1">0.2364</td><td rowspan="1" colspan="1">0.2490</td><td rowspan="1" colspan="1">0.2328</td><td rowspan="1" colspan="1">0.2559</td><td rowspan="1" colspan="1">0.2508</td><td rowspan="1" colspan="1">0.2459</td><td rowspan="1" colspan="1">0.2389</td><td rowspan="1" colspan="1">0.1587</td><td rowspan="1" colspan="1">0.0953</td></tr><tr><td rowspan="1" colspan="1">(<italic><tp:taxon-name><tp:taxon-name-part taxon-name-part-type="genus" reg="Chaetozone">Chaetozone</tp:taxon-name-part></tp:taxon-name></italic> sp. 3)"</td><td rowspan="1" colspan="1"/><td rowspan="1" colspan="1"/><td rowspan="1" colspan="1"/><td rowspan="1" colspan="1"/><td rowspan="1" colspan="1"/><td rowspan="1" colspan="1"/><td rowspan="1" colspan="1"/><td rowspan="1" colspan="1"/><td rowspan="1" colspan="1"/><td rowspan="1" colspan="1"/><td rowspan="1" colspan="1"/><td rowspan="1" colspan="1"/><td rowspan="1" colspan="1"/></tr><tr><td rowspan="1" colspan="1"><italic><tp:taxon-name><tp:taxon-name-part taxon-name-part-type="genus" reg="Chaetozone">Chaetozone</tp:taxon-name-part></tp:taxon-name></italic> sp. 4º</td><td rowspan="1" colspan="1">0.2677</td><td rowspan="1" colspan="1">0.2674</td><td rowspan="1" colspan="1">0.2356</td><td rowspan="1" colspan="1">0.0015</td><td rowspan="1" colspan="1">0.0950</td><td rowspan="1" colspan="1">0.2705</td><td rowspan="1" colspan="1">0.2594</td><td rowspan="1" colspan="1">0.2472</td><td rowspan="1" colspan="1">0.2405</td><td rowspan="1" colspan="1">0.2457</td><td rowspan="1" colspan="1">0.2410</td><td rowspan="1" colspan="1">0.2496</td><td rowspan="1" colspan="1">0.2353</td></tr><tr><td rowspan="1" colspan="1"><italic><tp:taxon-name><tp:taxon-name-part taxon-name-part-type="genus" reg="Chaetozone">Chaetozone</tp:taxon-name-part> <tp:taxon-name-part taxon-name-part-type="species" reg="quinta">quinta</tp:taxon-name-part></tp:taxon-name></italic>º</td><td rowspan="1" colspan="1">0.2532</td><td rowspan="1" colspan="1">0.2840</td><td rowspan="1" colspan="1">0.2364</td><td rowspan="1" colspan="1">0.0950</td><td rowspan="1" colspan="1">0</td><td rowspan="1" colspan="1">0.2553</td><td rowspan="1" colspan="1">0.2620</td><td rowspan="1" colspan="1">0.2458</td><td rowspan="1" colspan="1">0.2314</td><td rowspan="1" colspan="1">0.2568</td><td rowspan="1" colspan="1">0.2585</td><td rowspan="1" colspan="1">0.2508</td><td rowspan="1" colspan="1">0.2379</td></tr><tr><td rowspan="1" colspan="1">(<italic><tp:taxon-name><tp:taxon-name-part taxon-name-part-type="genus" reg="Chaetozone">Chaetozone</tp:taxon-name-part></tp:taxon-name></italic> sp. 5)</td><td rowspan="1" colspan="1"/><td rowspan="1" colspan="1"/><td rowspan="1" colspan="1"/><td rowspan="1" colspan="1"/><td rowspan="1" colspan="1"/><td rowspan="1" colspan="1"/><td rowspan="1" colspan="1"/><td rowspan="1" colspan="1"/><td rowspan="1" colspan="1"/><td rowspan="1" colspan="1"/><td rowspan="1" colspan="1"/><td rowspan="1" colspan="1"/><td rowspan="1" colspan="1"/></tr><tr><td rowspan="1" colspan="1"><italic><tp:taxon-name><tp:taxon-name-part taxon-name-part-type="genus" reg="Chaetozone">Chaetozone</tp:taxon-name-part> <tp:taxon-name-part taxon-name-part-type="species" reg="pseudosetosa">pseudosetosa</tp:taxon-name-part></tp:taxon-name></italic> sp. nov.º</td><td rowspan="1" colspan="1">0.2572</td><td rowspan="1" colspan="1">0.2718</td><td rowspan="1" colspan="1">0.2490</td><td rowspan="1" colspan="1">0.2705</td><td rowspan="1" colspan="1">0.2553</td><td rowspan="1" colspan="1">0.011</td><td rowspan="1" colspan="1">0.0889</td><td rowspan="1" colspan="1">0.2090</td><td rowspan="1" colspan="1">0.2079</td><td rowspan="1" colspan="1">0.1737</td><td rowspan="1" colspan="1">0.1889</td><td rowspan="1" colspan="1">0.2299</td><td rowspan="1" colspan="1">0.2556</td></tr><tr><td rowspan="1" colspan="1">(<italic><tp:taxon-name><tp:taxon-name-part taxon-name-part-type="genus" reg="Chaetozone">Chaetozone</tp:taxon-name-part></tp:taxon-name></italic> sp. 7)</td><td rowspan="1" colspan="1"/><td rowspan="1" colspan="1"/><td rowspan="1" colspan="1"/><td rowspan="1" colspan="1"/><td rowspan="1" colspan="1"/><td rowspan="1" colspan="1"/><td rowspan="1" colspan="1"/><td rowspan="1" colspan="1"/><td rowspan="1" colspan="1"/><td rowspan="1" colspan="1"/><td rowspan="1" colspan="1"/><td rowspan="1" colspan="1"/><td rowspan="1" colspan="1"/></tr><tr><td rowspan="1" colspan="1"><italic><tp:taxon-name><tp:taxon-name-part taxon-name-part-type="genus" reg="Chaetozone">Chaetozone</tp:taxon-name-part> <tp:taxon-name-part taxon-name-part-type="species" reg="setosa">setosa</tp:taxon-name-part></tp:taxon-name></italic>º</td><td rowspan="1" colspan="1">0.2452</td><td rowspan="1" colspan="1">0.2625</td><td rowspan="1" colspan="1">0.2328</td><td rowspan="1" colspan="1">0.2594</td><td rowspan="1" colspan="1">0.2620</td><td rowspan="1" colspan="1">0.0889</td><td rowspan="1" colspan="1">0.004</td><td rowspan="1" colspan="1">0.2045</td><td rowspan="1" colspan="1">0.2041</td><td rowspan="1" colspan="1">0.1701</td><td rowspan="1" colspan="1">0.1949</td><td rowspan="1" colspan="1">0.2214</td><td rowspan="1" colspan="1">0.2369</td></tr><tr><td rowspan="1" colspan="1">(<italic><tp:taxon-name><tp:taxon-name-part taxon-name-part-type="genus" reg="Chaetozone">Chaetozone</tp:taxon-name-part></tp:taxon-name></italic> sp. 8)</td><td rowspan="1" colspan="1"/><td rowspan="1" colspan="1"/><td rowspan="1" colspan="1"/><td rowspan="1" colspan="1"/><td rowspan="1" colspan="1"/><td rowspan="1" colspan="1"/><td rowspan="1" colspan="1"/><td rowspan="1" colspan="1"/><td rowspan="1" colspan="1"/><td rowspan="1" colspan="1"/><td rowspan="1" colspan="1"/><td rowspan="1" colspan="1"/><td rowspan="1" colspan="1"/></tr><tr><td rowspan="1" colspan="1"><italic><tp:taxon-name><tp:taxon-name-part taxon-name-part-type="genus" reg="Chaetozone">Chaetozone</tp:taxon-name-part></tp:taxon-name></italic> sp. 9</td><td rowspan="1" colspan="1">0.2400</td><td rowspan="1" colspan="1">0.2667</td><td rowspan="1" colspan="1">0.2559</td><td rowspan="1" colspan="1">0.2472</td><td rowspan="1" colspan="1">0.2458</td><td rowspan="1" colspan="1">0.2090</td><td rowspan="1" colspan="1">0.2045</td><td rowspan="1" colspan="1">0.0033</td><td rowspan="1" colspan="1">0.1069</td><td rowspan="1" colspan="1">0.1931</td><td rowspan="1" colspan="1">0.1988</td><td rowspan="1" colspan="1">0.2486</td><td rowspan="1" colspan="1">0.2553</td></tr><tr><td rowspan="1" colspan="1"><tp:taxon-name><tp:taxon-name-part taxon-name-part-type="genus" reg="Chaetozone">Chaetozone</tp:taxon-name-part> <tp:taxon-name-part taxon-name-part-type="uncertainty-rank">cf</tp:taxon-name-part> <tp:taxon-name-part taxon-name-part-type="species" reg="zetlandica">zetlandica</tp:taxon-name-part></tp:taxon-name>º</td><td rowspan="1" colspan="1">0.2350</td><td rowspan="1" colspan="1">0.2669</td><td rowspan="1" colspan="1">0.2508</td><td rowspan="1" colspan="1">0.2405</td><td rowspan="1" colspan="1">0.2314</td><td rowspan="1" colspan="1">0.2079</td><td rowspan="1" colspan="1">0.2041</td><td rowspan="1" colspan="1">0.1069</td><td rowspan="1" colspan="1">0.0014</td><td rowspan="1" colspan="1">0.1994</td><td rowspan="1" colspan="1">0.1994</td><td rowspan="1" colspan="1">0.2492</td><td rowspan="1" colspan="1">0.2581</td></tr><tr><td rowspan="1" colspan="1">(<italic><tp:taxon-name><tp:taxon-name-part taxon-name-part-type="genus" reg="Chaetozone">Chaetozone</tp:taxon-name-part></tp:taxon-name></italic> sp. 10)</td><td rowspan="1" colspan="1"/><td rowspan="1" colspan="1"/><td rowspan="1" colspan="1"/><td rowspan="1" colspan="1"/><td rowspan="1" colspan="1"/><td rowspan="1" colspan="1"/><td rowspan="1" colspan="1"/><td rowspan="1" colspan="1"/><td rowspan="1" colspan="1"/><td rowspan="1" colspan="1"/><td rowspan="1" colspan="1"/><td rowspan="1" colspan="1"/><td rowspan="1" colspan="1"/></tr><tr><td rowspan="1" colspan="1"><italic><tp:taxon-name><tp:taxon-name-part taxon-name-part-type="genus" reg="Chaetozone">Chaetozone</tp:taxon-name-part></tp:taxon-name></italic> sp. 11</td><td rowspan="1" colspan="1">0.2268</td><td rowspan="1" colspan="1">0.2466</td><td rowspan="1" colspan="1">0.2459</td><td rowspan="1" colspan="1">0.2457</td><td rowspan="1" colspan="1">0.2568</td><td rowspan="1" colspan="1">0.1737</td><td rowspan="1" colspan="1">0.1701</td><td rowspan="1" colspan="1">0.1931</td><td rowspan="1" colspan="1">0.1994</td><td rowspan="1" colspan="1">0.0061</td><td rowspan="1" colspan="1">0.1088</td><td rowspan="1" colspan="1">0.2219</td><td rowspan="1" colspan="1">0.2594</td></tr><tr><td rowspan="1" colspan="1"><italic><tp:taxon-name><tp:taxon-name-part taxon-name-part-type="genus" reg="Chaetozone">Chaetozone</tp:taxon-name-part> <tp:taxon-name-part taxon-name-part-type="species" reg="chambersae">chambersae</tp:taxon-name-part></tp:taxon-name></italic> sp. nov.º</td><td rowspan="1" colspan="1">0.2194</td><td rowspan="1" colspan="1">0.2447</td><td rowspan="1" colspan="1">0.2389</td><td rowspan="1" colspan="1">0.2410</td><td rowspan="1" colspan="1">0.2585</td><td rowspan="1" colspan="1">0.1889</td><td rowspan="1" colspan="1">0.1949</td><td rowspan="1" colspan="1">0.1988</td><td rowspan="1" colspan="1">0.1994</td><td rowspan="1" colspan="1">0.1088</td><td rowspan="1" colspan="1">0.0053</td><td rowspan="1" colspan="1">0.2225</td><td rowspan="1" colspan="1">0.2463</td></tr><tr><td rowspan="1" colspan="1">(<italic><tp:taxon-name><tp:taxon-name-part taxon-name-part-type="genus" reg="Chaetozone">Chaetozone</tp:taxon-name-part></tp:taxon-name></italic> sp. 12)</td><td rowspan="1" colspan="1"/><td rowspan="1" colspan="1"/><td rowspan="1" colspan="1"/><td rowspan="1" colspan="1"/><td rowspan="1" colspan="1"/><td rowspan="1" colspan="1"/><td rowspan="1" colspan="1"/><td rowspan="1" colspan="1"/><td rowspan="1" colspan="1"/><td rowspan="1" colspan="1"/><td rowspan="1" colspan="1"/><td rowspan="1" colspan="1"/><td rowspan="1" colspan="1"/></tr><tr><td rowspan="1" colspan="1"><italic><tp:taxon-name><tp:taxon-name-part taxon-name-part-type="genus" reg="Chaetozone">Chaetozone</tp:taxon-name-part></tp:taxon-name></italic> sp. 13</td><td rowspan="1" colspan="1">0.2343</td><td rowspan="1" colspan="1">0.2444</td><td rowspan="1" colspan="1">0.1587</td><td rowspan="1" colspan="1">0.2496</td><td rowspan="1" colspan="1">0.2508</td><td rowspan="1" colspan="1">0.2299</td><td rowspan="1" colspan="1">0.2214</td><td rowspan="1" colspan="1">0.2486</td><td rowspan="1" colspan="1">0.2492</td><td rowspan="1" colspan="1">0.2219</td><td rowspan="1" colspan="1">0.2225</td><td rowspan="1" colspan="1">0.0008</td><td rowspan="1" colspan="1">0.1694</td></tr><tr><td rowspan="1" colspan="1"><italic><tp:taxon-name><tp:taxon-name-part taxon-name-part-type="genus" reg="Chaetozone">Chaetozone</tp:taxon-name-part></tp:taxon-name></italic> sp. 14</td><td rowspan="1" colspan="1">0.2557</td><td rowspan="1" colspan="1">0.2737</td><td rowspan="1" colspan="1">0.0953</td><td rowspan="1" colspan="1">0.2353</td><td rowspan="1" colspan="1">0.2379</td><td rowspan="1" colspan="1">0.2556</td><td rowspan="1" colspan="1">0.2369</td><td rowspan="1" colspan="1">0.2553</td><td rowspan="1" colspan="1">0.2581</td><td rowspan="1" colspan="1">0.2594</td><td rowspan="1" colspan="1">0.2463</td><td rowspan="1" colspan="1">0.1694</td><td rowspan="1" colspan="1">0.0102</td></tr></tbody></table><table-wrap-foot><fn><p>The number of base differences per site from averaging over all sequence pairs within each group are shown. Species described and discussed in this paper are denoted with an “º”.</p></fn></table-wrap-foot></table-wrap></tp:treatment-sec><ref-list><ref id="B50"><mixed-citation xmlns:xlink="http://www.w3.org/1999/xlink" xlink:type="simple"><person-group><name name-style="western"><surname>Woodham</surname><given-names>A</given-names></name><name name-style="western"><surname>Chambers</surname><given-names>S</given-names></name></person-group> (<year>1994</year>) <article-title>A new species of <italic><tp:taxon-name><tp:taxon-name-part taxon-name-part-type="genus">Chaetozone</tp:taxon-name-part></tp:taxon-name></italic> (<tp:taxon-name><tp:taxon-name-part taxon-name-part-type="class">Polychaeta</tp:taxon-name-part></tp:taxon-name>, <tp:taxon-name><tp:taxon-name-part taxon-name-part-type="family">Cirratulidae</tp:taxon-name-part></tp:taxon-name>) from Europe, with a redescription of <italic><tp:taxon-name><tp:taxon-name-part taxon-name-part-type="genus">Caulleriella</tp:taxon-name-part> <tp:taxon-name-part taxon-name-part-type="species">zetlandica</tp:taxon-name-part></tp:taxon-name></italic> (McIntosh).</article-title> In: <person-group><name name-style="western"><surname>Dauvin</surname><given-names>J-C</given-names></name><name name-style="western"><surname>Laubier</surname><given-names>L</given-names></name><name name-style="western"><surname>Reish</surname><given-names>DJ</given-names></name></person-group> (<role>Eds</role>) <issue-title>Actes de la 4ème Conférence Internationale de Polychètes.</issue-title><source>Mémoires du Muséum National d’Histoire Naturelle, Zoologie</source><volume>162</volume>: <fpage>307</fpage>–<lpage>316</lpage>.</mixed-citation></ref><ref id="B24"><mixed-citation xmlns:xlink="http://www.w3.org/1999/xlink" xlink:type="simple"><person-group><name name-style="western"><surname>Fauvel</surname><given-names>P</given-names></name></person-group> (<year>1927</year>) <source>Polychètes Sédentaires, Addenda aux Errantes, Archiannélides, Myzostomaires. Faune de France volume 16.</source><publisher-name>Paul Chevalier</publisher-name>, <publisher-loc>Paris</publisher-loc>, <size units="page">494 pp</size>.</mixed-citation></ref><ref id="B26"><mixed-citation xmlns:xlink="http://www.w3.org/1999/xlink" xlink:type="simple"><person-group><name name-style="western"><surname>Grosse</surname><given-names>M</given-names></name><name name-style="western"><surname>Bakken</surname><given-names>T</given-names></name><name name-style="western"><surname>Nygren</surname><given-names>A</given-names></name><name name-style="western"><surname>Kongsrud</surname><given-names>JA</given-names></name><name name-style="western"><surname>Capa</surname><given-names>M</given-names></name></person-group> (<year>2020</year>) Species delimitation analyses of NE Atlantic <italic><tp:taxon-name><tp:taxon-name-part taxon-name-part-type="genus">Chaetozone</tp:taxon-name-part></tp:taxon-name></italic> reveals hidden diversity among a common and abundant marine annelid. Molecular Phylogenetics and Evolution 149: e106852. <ext-link xlink:type="simple" ext-link-type="doi" xlink:href="10.1016/j.ympev.2020.106852">https://doi.org/10.1016/j.ympev.2020.106852</ext-link></mixed-citation></ref><ref id="B48"><mixed-citation xmlns:xlink="http://www.w3.org/1999/xlink" xlink:type="simple"><person-group><name name-style="western"><surname>Southern</surname><given-names>R</given-names></name></person-group> (<year>1914</year>) <article-title>Clare Island Survey. Part 47. <tp:taxon-name><tp:taxon-name-part taxon-name-part-type="order">Archiannelida</tp:taxon-name-part></tp:taxon-name> and <tp:taxon-name><tp:taxon-name-part taxon-name-part-type="class">Polychaeta</tp:taxon-name-part></tp:taxon-name>.</article-title><source>Procedures of the Royal Irish Academy</source><volume>31</volume>: <fpage>1</fpage>–<lpage>160</lpage>.</mixed-citation></ref><ref id="B37"><mixed-citation xmlns:xlink="http://www.w3.org/1999/xlink" xlink:type="simple"><person-group><name name-style="western"><surname>McIntosh</surname><given-names>WC</given-names></name></person-group> (<year>1911</year>) Notes from the Gatty Marine Laboratory, St. Andrews. No. 38. Annals &amp; Magazine of Natural History, Series 8, 7: 145–173. <ext-link xlink:type="simple" ext-link-type="doi" xlink:href="10.1080/00222931108692919">https://doi.org/10.1080/00222931108692919</ext-link></mixed-citation></ref><ref id="B6"><mixed-citation xmlns:xlink="http://www.w3.org/1999/xlink" xlink:type="simple"><person-group><name name-style="western"><surname>Blake</surname><given-names>JA</given-names></name></person-group> (<year>2018</year>) <article-title>Bitentaculate <tp:taxon-name><tp:taxon-name-part taxon-name-part-type="family">Cirratulidae</tp:taxon-name-part></tp:taxon-name> (<tp:taxon-name><tp:taxon-name-part taxon-name-part-type="phylum">Annelida</tp:taxon-name-part></tp:taxon-name>, <tp:taxon-name><tp:taxon-name-part taxon-name-part-type="class">Polychaeta</tp:taxon-name-part></tp:taxon-name>) collected chiefly during cruises of the R/V Anton Bruun, USNS Eltanin, USCG Glacier, R/V Hero, RVIB Nathaniel B. Palmer, and R/V Polarstern from the Southern Ocean, Antarctica, and off Western South America.</article-title><source>Zootaxa</source><volume>4537</volume>: <fpage>1</fpage>–<lpage>130</lpage>. <ext-link xlink:type="simple" ext-link-type="doi" xlink:href="10.11646/zootaxa.4537.1.1">https://doi.org/10.11646/zootaxa.4537.1.1</ext-link></mixed-citation></ref></ref-list></tp:taxon-treatment>
