# Supplementary material for: Describing the hidden species diversity of Chaetozone (Annelida, Cirratulidae) in the Norwegian Sea using morphological and molecular diagnostics
Source: Zookeys. 2021 May 21;1039:139–76. doi: 10.3897/zookeys.1039.61098 (PMC8163715; doi:10.3897/zookeys.1039.61098)
Supplement: XML Treatment for Chaetozone [file zookeys.1039.61098-treatment9.xml]

<!DOCTYPE tp:taxon-treatment
  PUBLIC "-//TaxonX//DTD Taxonomic Treatment Publishing DTD v0 20100105//EN" "tax-treatment-NSO.dtd">
<tp:taxon-treatment xmlns:tp="http://www.plazi.org/taxpub"><tp:treatment-meta><kwd-group><label>Taxon classification</label><kwd><named-content xmlns:xlink="http://www.w3.org/1999/xlink" content-type="kingdom">Animalia</named-content></kwd><kwd><named-content xmlns:xlink="http://www.w3.org/1999/xlink" content-type="order">Terebellida</named-content></kwd><kwd><named-content xmlns:xlink="http://www.w3.org/1999/xlink" content-type="family">Cirratulidae</named-content></kwd></kwd-group><mixed-citation publication-type="journal"><person-group><name><surname>Grosse</surname><given-names>Maël</given-names></name><name><surname>Capa</surname><given-names>María</given-names></name><name><surname>Bakken</surname><given-names>Torkild</given-names></name></person-group><article-title>Describing the hidden species diversity of <italic><tp:taxon-name><tp:taxon-name-part taxon-name-part-type="genus" reg="Chaetozone">Chaetozone</tp:taxon-name-part></tp:taxon-name></italic> (<tp:taxon-name><tp:taxon-name-part taxon-name-part-type="phylum">Annelida</tp:taxon-name-part></tp:taxon-name>, <tp:taxon-name><tp:taxon-name-part taxon-name-part-type="family">Cirratulidae</tp:taxon-name-part></tp:taxon-name>) in the Norwegian Sea using morphological and molecular diagnostics</article-title><source>Zookeys</source><day>21</day><month>5</month><year>2021</year><volume>1039</volume><fpage>139</fpage><lpage>176</lpage><pub-id pub-id-type="doi">10.3897/zookeys.1039.61098</pub-id></mixed-citation></tp:treatment-meta><tp:nomenclature><tp:taxon-name><object-id xmlns:xlink="http://www.w3.org/1999/xlink" content-type="arpha" xlink:type="simple">4C9F4192-13CB-550E-9553-3850B16DA430</object-id>
            <tp:taxon-name-part taxon-name-part-type="genus" reg="Chaetozone">Chaetozone</tp:taxon-name-part></tp:taxon-name><tp:taxon-status xmlns:xlink="http://www.w3.org/1999/xlink" xlink:type="simple"> sp. 2 and sp. 4</tp:taxon-status><xref ref-type="fig" rid="F14">Figures 14</xref><tp:nomenclature-citation-list><tp:nomenclature-citation><tp:taxon-name>
                <tp:taxon-name-part taxon-name-part-type="genus" reg="Chaetozone">Chaetozone</tp:taxon-name-part>
              </tp:taxon-name><comment>sp. 2 <xref ref-type="bibr" rid="B26">Grosse et al. 2020</xref>: fig. 4.</comment></tp:nomenclature-citation><tp:nomenclature-citation><tp:taxon-name>
                <tp:taxon-name-part taxon-name-part-type="genus" reg="Chaetozone">Chaetozone</tp:taxon-name-part>
              </tp:taxon-name><comment>sp. 4 <xref ref-type="bibr" rid="B26">Grosse et al. 2020</xref>: fig. 4.</comment></tp:nomenclature-citation></tp:nomenclature-citation-list></tp:nomenclature><tp:treatment-sec sec-type="material" id="SECID0ESACI"><title>Material examined.</title><p><italic><tp:taxon-name><tp:taxon-name-part taxon-name-part-type="genus" reg="Chaetozone">Chaetozone</tp:taxon-name-part></tp:taxon-name></italic> sp. 2: Norwegian Sea • 1 ind.; <named-content xmlns:xlink="http://www.w3.org/1999/xlink" content-type="dwc:verbatimCoordinates" xlink:type="simple"><named-content content-type="geo-json" specific-use="{&#34;type&#34;:&#34;Point&#34;,&#34;coordinates&#34;:[7.474790,61.427360]}" id="NCID0ECBCI" xlink:type="simple">61.42736°N, 7.47479°E</named-content></named-content>; 18 Nov. 2012; 332 m; ZMBN125800 • 1; <named-content xmlns:xlink="http://www.w3.org/1999/xlink" content-type="dwc:verbatimCoordinates" xlink:type="simple"><named-content content-type="geo-json" specific-use="{&#34;type&#34;:&#34;Point&#34;,&#34;coordinates&#34;:[4.465500,62.481830]}" id="NCID0EKBCI" xlink:type="simple">62.48183°N, 4.46550°E</named-content></named-content>; 10 Mar. 2012; 211 m; ZMBN125823 • 1 ind.; <named-content xmlns:xlink="http://www.w3.org/1999/xlink" content-type="dwc:verbatimCoordinates" xlink:type="simple"><named-content content-type="geo-json" specific-use="{&#34;type&#34;:&#34;Point&#34;,&#34;coordinates&#34;:[5.400550,61.050100]}" id="NCID0ESBCI" xlink:type="simple">61.0501°N, 5.40055°E</named-content></named-content>; 03 May 2017; 1236 m; ZMBN117820 • 1 ind.; <named-content xmlns:xlink="http://www.w3.org/1999/xlink" content-type="dwc:verbatimCoordinates" xlink:type="simple"><named-content content-type="geo-json" specific-use="{&#34;type&#34;:&#34;Point&#34;,&#34;coordinates&#34;:[4.466000,62.482000]}" id="NCID0E1BCI" xlink:type="simple">62.482°N, 4.466°E</named-content></named-content>; 03 Oct. 2012; 213 m ZMBN94537 • 1 ind.; <named-content xmlns:xlink="http://www.w3.org/1999/xlink" content-type="dwc:verbatimCoordinates" xlink:type="simple"><named-content content-type="geo-json" specific-use="{&#34;type&#34;:&#34;Point&#34;,&#34;coordinates&#34;:[5.141240,61.112990]}" id="NCID0ECCCI" xlink:type="simple">61.11299°N, 5.14124°E</named-content></named-content>; 22 Jul. 2012; 354 m; NTNU-VM74503. <italic><tp:taxon-name><tp:taxon-name-part taxon-name-part-type="genus" reg="Chaetozone">Chaetozone</tp:taxon-name-part></tp:taxon-name></italic> sp. 4: Norwegian Sea • 3 ind.; <named-content xmlns:xlink="http://www.w3.org/1999/xlink" content-type="dwc:verbatimCoordinates" xlink:type="simple"><named-content content-type="geo-json" specific-use="{&#34;type&#34;:&#34;Point&#34;,&#34;coordinates&#34;:[7.474790,61.427360]}" id="NCID0ERCCI" xlink:type="simple">61.42736°N, 7.47479°E</named-content></named-content>; 18 Nov. 2012; 332 m; ZMBN125796–125798 • 1 ind.; <named-content xmlns:xlink="http://www.w3.org/1999/xlink" content-type="dwc:verbatimCoordinates" xlink:type="simple"><named-content content-type="geo-json" specific-use="{&#34;type&#34;:&#34;Point&#34;,&#34;coordinates&#34;:[5.038090,61.213070]}" id="NCID0EZCCI" xlink:type="simple">61.21307°N, 5.03809°E</named-content></named-content>; 14 Jul. 2015; 379 m; ZMBN125776 • 1 ind. ; <named-content xmlns:xlink="http://www.w3.org/1999/xlink" content-type="dwc:verbatimCoordinates" xlink:type="simple"><named-content content-type="geo-json" specific-use="{&#34;type&#34;:&#34;Point&#34;,&#34;coordinates&#34;:[10.111000,64.804000]}" id="NCID0EBDCI" xlink:type="simple">64.804°N, 10.111°E</named-content></named-content>; 08 Oct. 2013; 378 m; ZMBN94483 • 1 ind.; <named-content xmlns:xlink="http://www.w3.org/1999/xlink" content-type="dwc:verbatimCoordinates" xlink:type="simple"><named-content content-type="geo-json" specific-use="{&#34;type&#34;:&#34;Point&#34;,&#34;coordinates&#34;:[5.038110,62.068270]}" id="NCID0EJDCI" xlink:type="simple">62.06827°N, 5.03811°E</named-content></named-content>; 20 Jul. 2012; 334 m; ZMBN125781 • 2 ind.; <named-content xmlns:xlink="http://www.w3.org/1999/xlink" content-type="dwc:verbatimCoordinates" xlink:type="simple"><named-content content-type="geo-json" specific-use="{&#34;type&#34;:&#34;Point&#34;,&#34;coordinates&#34;:[5.141240,61.112990]}" id="NCID0ERDCI" xlink:type="simple">61.11299°N, 5.14124°E</named-content></named-content>; 22 Jul. 2012; 360 m; NTNU-VM74500, 74507.</p></tp:treatment-sec><tp:treatment-sec sec-type="material" id="SECID0EWDCI"><title>Comparative material.</title><p><italic><tp:taxon-name><tp:taxon-name-part taxon-name-part-type="genus" reg="Chaetozone">Chaetozone</tp:taxon-name-part> <tp:taxon-name-part taxon-name-part-type="species" reg="jubata">jubata</tp:taxon-name-part></tp:taxon-name></italic>: Paratypes: Faroe-Shetland channel • 2 ind.; <named-content xmlns:xlink="http://www.w3.org/1999/xlink" content-type="dwc:verbatimCoordinates" xlink:type="simple"><named-content content-type="geo-json" specific-use="{&#34;type&#34;:&#34;Point&#34;,&#34;coordinates&#34;:[-2.409300,61.092833]}" id="NCID0EKECI" xlink:type="simple">61.5.57°N, 2.4093°W</named-content></named-content>; Jul. 1996; 710 m; <abbrev xmlns:xlink="http://www.w3.org/1999/xlink" content-type="institution" xlink:title="National Museums of Scotland" id="ABBRID0EPECI" xlink:type="simple">NMSZ</abbrev>.1999.237.4–5.</p></tp:treatment-sec><tp:treatment-sec sec-type="diagnosis" id="SECID0EUECI"><title>Diagnosis.</title><p>Prostomium fused with peristomium, giving the head a drop-like appearance; dorsal tentacles arising from segment 1 (achaetous), first pair of branchiae arising from segment 2 (achaetous); ventral groove; long capillary chaetae on expanded anterior, numerous long, broad flat spines on high complete cinctures (Fig. <xref ref-type="fig" rid="F14">14</xref>). No particular methylene blue staining pattern.</p><fig id="F14" position="float" orientation="portrait"><object-id xmlns:xlink="http://www.w3.org/1999/xlink" content-type="doi" xlink:type="simple">10.3897/zookeys.1039.61098.figure14</object-id><object-id xmlns:xlink="http://www.w3.org/1999/xlink" content-type="arpha" xlink:type="simple">B0073D30-0232-5544-A602-B1EEF7189D3A</object-id><label>Figure 14.</label><caption><p><italic><tp:taxon-name><tp:taxon-name-part taxon-name-part-type="genus" reg="Chaetozone">Chaetozone</tp:taxon-name-part></tp:taxon-name></italic> sp. 4. <bold>A</bold> ZMBN125798, SEM of anterior end in dorsal view <bold>B</bold> ZMBN125776, SEM of posterior spines <bold>C</bold> ZMBN125798, SEM of peristomium epidermis <bold>D</bold> ZMBN125798, SEM of ciliated organ <bold>E</bold> ZMBN125776, SEM of neuropodial spine. Abbreviations: br, branchiae; Ch, chaetiger; cO, ciliated organ; dT, dorsal tentacles; nuO, nuchal organ; per, peristomium; pr, prostomium; Seg, segment.</p></caption><graphic xmlns:xlink="http://www.w3.org/1999/xlink" xlink:href="zookeys-1039-139-g014.jpg" position="float" orientation="portrait" xlink:type="simple" id="oo_546242.jpg"><uri content-type="original_file" xlink:type="simple">https://binary.pensoft.net/fig/546242</uri></graphic></fig></tp:treatment-sec><tp:treatment-sec sec-type="Molecular diagnosis" id="SECID0E3FCI"><title>Molecular diagnosis.</title><p><italic><tp:taxon-name><tp:taxon-name-part taxon-name-part-type="genus" reg="Chaetozone">Chaetozone</tp:taxon-name-part></tp:taxon-name></italic> sp. 2: COI: 130: G; 173: A; 202: T; 244: C; 293: C; 295: T; 309: G; 310: C; 395: G; 434: G; 454: T; 460: G; 470: G; 471: T; 477: C; 490: C; 302–303: AC; 564–565: CG. 28S: 408: A; 415: C; 416: A; 445: A; 571: C; 454–455: AG; 460–461: TC; 691–692: AA; 704–705: TC. (based on 8 COI sequences and 4 28S sequences) <italic><tp:taxon-name><tp:taxon-name-part taxon-name-part-type="genus" reg="Chaetozone">Chaetozone</tp:taxon-name-part></tp:taxon-name></italic> sp. 4: COI: 122: T; 487: G; 574: G (based on 10 COI sequences).</p></tp:treatment-sec><tp:treatment-sec sec-type="remarks" id="SECID0EQGCI"><title>Remarks.</title><p>These considerably distinct molecular lineages but morphologically identical species, <italic><tp:taxon-name><tp:taxon-name-part taxon-name-part-type="genus" reg="Chaetozone">Chaetozone</tp:taxon-name-part></tp:taxon-name></italic> sp. 2 and <italic><tp:taxon-name><tp:taxon-name-part taxon-name-part-type="genus" reg="Chaetozone">Chaetozone</tp:taxon-name-part></tp:taxon-name></italic> sp. 4, are morphologically similar to <italic><tp:taxon-name><tp:taxon-name-part taxon-name-part-type="genus" reg="Chaetozone">C.</tp:taxon-name-part> <tp:taxon-name-part taxon-name-part-type="species" reg="monteverdii">monteverdii</tp:taxon-name-part></tp:taxon-name></italic> sp. nov. It is clear from the molecular analyses that they are different species from <italic><tp:taxon-name><tp:taxon-name-part taxon-name-part-type="genus" reg="Chaetozone">C.</tp:taxon-name-part> <tp:taxon-name-part taxon-name-part-type="species" reg="monteverdii">monteverdii</tp:taxon-name-part></tp:taxon-name></italic> sp. nov. Moreover, they are distinguished from <italic><tp:taxon-name><tp:taxon-name-part taxon-name-part-type="genus" reg="Chaetozone">C.</tp:taxon-name-part> <tp:taxon-name-part taxon-name-part-type="species" reg="monteverdii">monteverdii</tp:taxon-name-part></tp:taxon-name></italic> sp. nov. by having smooth long chaetae instead of segmented long chaetae, and a ventral groove instead of a ridge. Nevertheless, while none of the specimens of these two species examined present enlarged first segments, the condition present in <italic><tp:taxon-name><tp:taxon-name-part taxon-name-part-type="genus" reg="Chaetozone">Chaetozone</tp:taxon-name-part></tp:taxon-name></italic> spp. 2 and 4 could fit within the intra-specific variation documented in <italic><tp:taxon-name><tp:taxon-name-part taxon-name-part-type="genus" reg="Chaetozone">C.</tp:taxon-name-part> <tp:taxon-name-part taxon-name-part-type="species" reg="monteverdii">monteverdii</tp:taxon-name-part></tp:taxon-name></italic> sp. nov. The prostomium and peristomium in <italic><tp:taxon-name><tp:taxon-name-part taxon-name-part-type="genus" reg="Chaetozone">Chaetozone</tp:taxon-name-part></tp:taxon-name></italic> sp. 4 may also appear more distinctly separated than in the other species (Fig. <xref ref-type="fig" rid="F9">9</xref>). <italic><tp:taxon-name><tp:taxon-name-part taxon-name-part-type="genus" reg="Chaetozone">Chaetozone</tp:taxon-name-part></tp:taxon-name></italic> spp. 2 and 4 resemble <italic><tp:taxon-name><tp:taxon-name-part taxon-name-part-type="genus" reg="Chaetozone">C.</tp:taxon-name-part> <tp:taxon-name-part taxon-name-part-type="species" reg="jubata">jubata</tp:taxon-name-part></tp:taxon-name></italic>. However, they differ in the relative position of the paired tentacles and first pair of branchiae. It will be necessary to examine more specimens of each species, including of <italic><tp:taxon-name><tp:taxon-name-part taxon-name-part-type="genus" reg="Chaetozone">C.</tp:taxon-name-part> <tp:taxon-name-part taxon-name-part-type="species" reg="jubata">jubata</tp:taxon-name-part></tp:taxon-name></italic>, to investigate the intra-specific diversity in each group before confirming that neither <italic><tp:taxon-name><tp:taxon-name-part taxon-name-part-type="genus" reg="Chaetozone">Chaetozone</tp:taxon-name-part></tp:taxon-name></italic> sp. 2 nor <italic><tp:taxon-name><tp:taxon-name-part taxon-name-part-type="genus" reg="Chaetozone">Chaetozone</tp:taxon-name-part></tp:taxon-name></italic> sp. 4 are <italic><tp:taxon-name><tp:taxon-name-part taxon-name-part-type="genus" reg="Chaetozone">C.</tp:taxon-name-part> <tp:taxon-name-part taxon-name-part-type="species" reg="jubata">jubata</tp:taxon-name-part></tp:taxon-name></italic>.</p><p>The COI distance between <italic><tp:taxon-name><tp:taxon-name-part taxon-name-part-type="genus" reg="Chaetozone">Chaetozone</tp:taxon-name-part></tp:taxon-name></italic> sp. 2 and <italic><tp:taxon-name><tp:taxon-name-part taxon-name-part-type="genus" reg="Chaetozone">Chaetozone</tp:taxon-name-part></tp:taxon-name></italic> sp. 4 is 26% (Table <xref ref-type="table" rid="T2">2</xref>). COI distances with other species in the area generally varies between 22% and 27%, with minimum at 9% between <italic><tp:taxon-name><tp:taxon-name-part taxon-name-part-type="genus" reg="Chaetozone">Chaetozone</tp:taxon-name-part></tp:taxon-name></italic> sp. 4 and <italic><tp:taxon-name><tp:taxon-name-part taxon-name-part-type="genus" reg="Chaetozone">Chaetozone</tp:taxon-name-part> <tp:taxon-name-part taxon-name-part-type="species" reg="quinta">quinta</tp:taxon-name-part></tp:taxon-name></italic> sp. nov. (Table <xref ref-type="table" rid="T2">2</xref>).</p></tp:treatment-sec><tp:treatment-sec sec-type="distribution" id="SECID0ECMCI"><title>Distribution.</title><p>Norwegian coast and shelf, offshore and in the fjords, where they occupy a wide range of depths from ~ 200 m to 1200 m depth.</p></tp:treatment-sec><tp:treatment-sec><!--Section generated to contain objects referenced in tp:taxon-treatment.--><fig id="F9" position="float" orientation="portrait"><object-id xmlns:xlink="http://www.w3.org/1999/xlink" content-type="doi" xlink:type="simple">10.3897/zookeys.1039.61098.figure9</object-id><object-id xmlns:xlink="http://www.w3.org/1999/xlink" content-type="arpha" xlink:type="simple">1B872B6B-1868-5B97-9531-FC5CA755A01E</object-id><label>Figure 9.</label><caption><p><italic><tp:taxon-name><tp:taxon-name-part taxon-name-part-type="genus" reg="Chaetozone">Chaetozone</tp:taxon-name-part> <tp:taxon-name-part taxon-name-part-type="species" reg="monteverdii">monteverdii</tp:taxon-name-part></tp:taxon-name></italic> sp. nov., Holotype ZMBN98250 in lateral view.</p></caption><graphic xmlns:xlink="http://www.w3.org/1999/xlink" xlink:href="zookeys-1039-139-g009.jpg" position="float" orientation="portrait" xlink:type="simple" id="oo_546237.jpg"><uri content-type="original_file" xlink:type="simple">https://binary.pensoft.net/fig/546237</uri></graphic></fig><table-wrap id="T2" position="float" orientation="portrait"><label>Table 2.</label><caption><p>COI p-distances between and within Norwegian <italic><tp:taxon-name><tp:taxon-name-part taxon-name-part-type="genus" reg="Chaetozone">Chaetozone</tp:taxon-name-part></tp:taxon-name></italic> species. The number of base differences per site from averaging over all sequence pairs within each group are shown. Species described and discussed in this paper are denoted with an “°”.</p></caption><table id="TID0EF2AI" rules="all"><tbody><tr><th rowspan="2" colspan="1"/><th rowspan="1" colspan="1"><italic><tp:taxon-name><tp:taxon-name-part taxon-name-part-type="genus" reg="Chaetozone">Chaetozone</tp:taxon-name-part> <tp:taxon-name-part taxon-name-part-type="species" reg="monteverdii">monteverdii</tp:taxon-name-part></tp:taxon-name></italic> sp. nov.º</th><th rowspan="1" colspan="1"/><th rowspan="1" colspan="1"><italic><tp:taxon-name><tp:taxon-name-part taxon-name-part-type="genus" reg="Chaetozone">Chaetozone</tp:taxon-name-part> <tp:taxon-name-part taxon-name-part-type="species" reg="barentsensis">barentsensis</tp:taxon-name-part></tp:taxon-name></italic>º</th><th rowspan="1" colspan="1"/><th rowspan="1" colspan="1"><italic><tp:taxon-name><tp:taxon-name-part taxon-name-part-type="genus" reg="Chaetozone">Chaetozone</tp:taxon-name-part> <tp:taxon-name-part taxon-name-part-type="species" reg="quinta">quinta</tp:taxon-name-part></tp:taxon-name></italic>º</th><th rowspan="1" colspan="1"><italic><tp:taxon-name><tp:taxon-name-part taxon-name-part-type="genus" reg="Chaetozone">Chaetozone</tp:taxon-name-part> <tp:taxon-name-part taxon-name-part-type="species" reg="pseudosetosa">pseudosetosa</tp:taxon-name-part></tp:taxon-name></italic> sp. nov.º</th><th rowspan="1" colspan="1"><italic><tp:taxon-name><tp:taxon-name-part taxon-name-part-type="genus" reg="Chaetozone">Chaetozone</tp:taxon-name-part> <tp:taxon-name-part taxon-name-part-type="species" reg="setosa">setosa</tp:taxon-name-part></tp:taxon-name></italic>º</th><th rowspan="1" colspan="1"/><th rowspan="1" colspan="1"><italic><tp:taxon-name><tp:taxon-name-part taxon-name-part-type="genus" reg="Chaetozone">Chaetozone</tp:taxon-name-part> <tp:taxon-name-part taxon-name-part-type="uncertainty-rank">cf</tp:taxon-name-part> <tp:taxon-name-part taxon-name-part-type="species" reg="zetlandica">zetlandica</tp:taxon-name-part></tp:taxon-name></italic>º</th><th rowspan="1" colspan="1"/><th rowspan="1" colspan="1"><italic><tp:taxon-name><tp:taxon-name-part taxon-name-part-type="genus" reg="Chaetozone">Chaetozone</tp:taxon-name-part> <tp:taxon-name-part taxon-name-part-type="species" reg="chambersae">chambersae</tp:taxon-name-part></tp:taxon-name></italic> sp. nov.º</th><th rowspan="1" colspan="1"/><th rowspan="1" colspan="1"/></tr><tr><th rowspan="1" colspan="1">(<italic><tp:taxon-name><tp:taxon-name-part taxon-name-part-type="genus" reg="Chaetozone">Chaetozone</tp:taxon-name-part></tp:taxon-name></italic> sp. 1)</th><th rowspan="1" colspan="1"><italic><tp:taxon-name><tp:taxon-name-part taxon-name-part-type="genus" reg="Chaetozone">Chaetozone</tp:taxon-name-part></tp:taxon-name></italic> sp. 2º</th><th rowspan="1" colspan="1">(<italic><tp:taxon-name><tp:taxon-name-part taxon-name-part-type="genus" reg="Chaetozone">Chaetozone</tp:taxon-name-part></tp:taxon-name></italic> sp. 3)</th><th rowspan="1" colspan="1"><italic><tp:taxon-name><tp:taxon-name-part taxon-name-part-type="genus" reg="Chaetozone">Chaetozone</tp:taxon-name-part></tp:taxon-name></italic> sp. 4º</th><th rowspan="1" colspan="1">(<italic><tp:taxon-name><tp:taxon-name-part taxon-name-part-type="genus" reg="Chaetozone">Chaetozone</tp:taxon-name-part></tp:taxon-name></italic> sp. 5)</th><th rowspan="1" colspan="1">(<italic><tp:taxon-name><tp:taxon-name-part taxon-name-part-type="genus" reg="Chaetozone">Chaetozone</tp:taxon-name-part></tp:taxon-name></italic> sp. 7)</th><th rowspan="1" colspan="1">(<italic><tp:taxon-name><tp:taxon-name-part taxon-name-part-type="genus" reg="Chaetozone">Chaetozone</tp:taxon-name-part></tp:taxon-name></italic> sp. 8)</th><th rowspan="1" colspan="1"><italic><tp:taxon-name><tp:taxon-name-part taxon-name-part-type="genus" reg="Chaetozone">Chaetozone</tp:taxon-name-part></tp:taxon-name></italic> sp. 9º</th><th rowspan="1" colspan="1">(<italic><tp:taxon-name><tp:taxon-name-part taxon-name-part-type="genus" reg="Chaetozone">Chaetozone</tp:taxon-name-part></tp:taxon-name></italic> sp. 10)</th><th rowspan="1" colspan="1"><italic><tp:taxon-name><tp:taxon-name-part taxon-name-part-type="genus" reg="Chaetozone">Chaetozone</tp:taxon-name-part></tp:taxon-name></italic> sp. 11</th><th rowspan="1" colspan="1">(<italic><tp:taxon-name><tp:taxon-name-part taxon-name-part-type="genus" reg="Chaetozone">Chaetozone</tp:taxon-name-part></tp:taxon-name></italic> sp. 12)</th><th rowspan="1" colspan="1"><italic><tp:taxon-name><tp:taxon-name-part taxon-name-part-type="genus" reg="Chaetozone">Chaetozone</tp:taxon-name-part></tp:taxon-name></italic> sp. 13</th><th rowspan="1" colspan="1"><italic><tp:taxon-name><tp:taxon-name-part taxon-name-part-type="genus" reg="Chaetozone">Chaetozone</tp:taxon-name-part></tp:taxon-name></italic> sp. 14</th></tr><tr><td rowspan="1" colspan="1"><italic><tp:taxon-name><tp:taxon-name-part taxon-name-part-type="genus" reg="Chaetozone">Chaetozone</tp:taxon-name-part> <tp:taxon-name-part taxon-name-part-type="species" reg="monteverdii">monteverdii</tp:taxon-name-part></tp:taxon-name></italic> sp. nov.º</td><td rowspan="1" colspan="1">0.0019</td><td rowspan="1" colspan="1">0.2372</td><td rowspan="1" colspan="1">0.2470</td><td rowspan="1" colspan="1">0.2677</td><td rowspan="1" colspan="1">0.2532</td><td rowspan="1" colspan="1">0.2572</td><td rowspan="1" colspan="1">0.2452</td><td rowspan="1" colspan="1">0.2400</td><td rowspan="1" colspan="1">0.2350</td><td rowspan="1" colspan="1">0.2268</td><td rowspan="1" colspan="1">0.2194</td><td rowspan="1" colspan="1">0.2343</td><td rowspan="1" colspan="1">0.2557</td></tr><tr><td rowspan="1" colspan="1">(<italic><tp:taxon-name><tp:taxon-name-part taxon-name-part-type="genus" reg="Chaetozone">Chaetozone</tp:taxon-name-part></tp:taxon-name></italic> sp. 1)</td><td rowspan="1" colspan="1"/><td rowspan="1" colspan="1"/><td rowspan="1" colspan="1"/><td rowspan="1" colspan="1"/><td rowspan="1" colspan="1"/><td rowspan="1" colspan="1"/><td rowspan="1" colspan="1"/><td rowspan="1" colspan="1"/><td rowspan="1" colspan="1"/><td rowspan="1" colspan="1"/><td rowspan="1" colspan="1"/><td rowspan="1" colspan="1"/><td rowspan="1" colspan="1"/></tr><tr><td rowspan="1" colspan="1"><italic><tp:taxon-name><tp:taxon-name-part taxon-name-part-type="genus" reg="Chaetozone">Chaetozone</tp:taxon-name-part></tp:taxon-name></italic> sp. 2º</td><td rowspan="1" colspan="1">0.2372</td><td rowspan="1" colspan="1">0.0048</td><td rowspan="1" colspan="1">0.2627</td><td rowspan="1" colspan="1">0.2674</td><td rowspan="1" colspan="1">0.2840</td><td rowspan="1" colspan="1">0.2718</td><td rowspan="1" colspan="1">0.2625</td><td rowspan="1" colspan="1">0.2667</td><td rowspan="1" colspan="1">0.2669</td><td rowspan="1" colspan="1">0.2466</td><td rowspan="1" colspan="1">0.2447</td><td rowspan="1" colspan="1">0.2444</td><td rowspan="1" colspan="1">0.2737</td></tr><tr><td rowspan="1" colspan="1"><italic><tp:taxon-name><tp:taxon-name-part taxon-name-part-type="genus" reg="Chaetozone">Chaetozone</tp:taxon-name-part> <tp:taxon-name-part taxon-name-part-type="species" reg="barentsensis">barentsensis</tp:taxon-name-part></tp:taxon-name></italic>º</td><td rowspan="1" colspan="1">0.2470</td><td rowspan="1" colspan="1">0.2627</td><td rowspan="1" colspan="1">0</td><td rowspan="1" colspan="1">0.2356</td><td rowspan="1" colspan="1">0.2364</td><td rowspan="1" colspan="1">0.2490</td><td rowspan="1" colspan="1">0.2328</td><td rowspan="1" colspan="1">0.2559</td><td rowspan="1" colspan="1">0.2508</td><td rowspan="1" colspan="1">0.2459</td><td rowspan="1" colspan="1">0.2389</td><td rowspan="1" colspan="1">0.1587</td><td rowspan="1" colspan="1">0.0953</td></tr><tr><td rowspan="1" colspan="1">(<italic><tp:taxon-name><tp:taxon-name-part taxon-name-part-type="genus" reg="Chaetozone">Chaetozone</tp:taxon-name-part></tp:taxon-name></italic> sp. 3)"</td><td rowspan="1" colspan="1"/><td rowspan="1" colspan="1"/><td rowspan="1" colspan="1"/><td rowspan="1" colspan="1"/><td rowspan="1" colspan="1"/><td rowspan="1" colspan="1"/><td rowspan="1" colspan="1"/><td rowspan="1" colspan="1"/><td rowspan="1" colspan="1"/><td rowspan="1" colspan="1"/><td rowspan="1" colspan="1"/><td rowspan="1" colspan="1"/><td rowspan="1" colspan="1"/></tr><tr><td rowspan="1" colspan="1"><italic><tp:taxon-name><tp:taxon-name-part taxon-name-part-type="genus" reg="Chaetozone">Chaetozone</tp:taxon-name-part></tp:taxon-name></italic> sp. 4º</td><td rowspan="1" colspan="1">0.2677</td><td rowspan="1" colspan="1">0.2674</td><td rowspan="1" colspan="1">0.2356</td><td rowspan="1" colspan="1">0.0015</td><td rowspan="1" colspan="1">0.0950</td><td rowspan="1" colspan="1">0.2705</td><td rowspan="1" colspan="1">0.2594</td><td rowspan="1" colspan="1">0.2472</td><td rowspan="1" colspan="1">0.2405</td><td rowspan="1" colspan="1">0.2457</td><td rowspan="1" colspan="1">0.2410</td><td rowspan="1" colspan="1">0.2496</td><td rowspan="1" colspan="1">0.2353</td></tr><tr><td rowspan="1" colspan="1"><italic><tp:taxon-name><tp:taxon-name-part taxon-name-part-type="genus" reg="Chaetozone">Chaetozone</tp:taxon-name-part> <tp:taxon-name-part taxon-name-part-type="species" reg="quinta">quinta</tp:taxon-name-part></tp:taxon-name></italic>º</td><td rowspan="1" colspan="1">0.2532</td><td rowspan="1" colspan="1">0.2840</td><td rowspan="1" colspan="1">0.2364</td><td rowspan="1" colspan="1">0.0950</td><td rowspan="1" colspan="1">0</td><td rowspan="1" colspan="1">0.2553</td><td rowspan="1" colspan="1">0.2620</td><td rowspan="1" colspan="1">0.2458</td><td rowspan="1" colspan="1">0.2314</td><td rowspan="1" colspan="1">0.2568</td><td rowspan="1" colspan="1">0.2585</td><td rowspan="1" colspan="1">0.2508</td><td rowspan="1" colspan="1">0.2379</td></tr><tr><td rowspan="1" colspan="1">(<italic><tp:taxon-name><tp:taxon-name-part taxon-name-part-type="genus" reg="Chaetozone">Chaetozone</tp:taxon-name-part></tp:taxon-name></italic> sp. 5)</td><td rowspan="1" colspan="1"/><td rowspan="1" colspan="1"/><td rowspan="1" colspan="1"/><td rowspan="1" colspan="1"/><td rowspan="1" colspan="1"/><td rowspan="1" colspan="1"/><td rowspan="1" colspan="1"/><td rowspan="1" colspan="1"/><td rowspan="1" colspan="1"/><td rowspan="1" colspan="1"/><td rowspan="1" colspan="1"/><td rowspan="1" colspan="1"/><td rowspan="1" colspan="1"/></tr><tr><td rowspan="1" colspan="1"><italic><tp:taxon-name><tp:taxon-name-part taxon-name-part-type="genus" reg="Chaetozone">Chaetozone</tp:taxon-name-part> <tp:taxon-name-part taxon-name-part-type="species" reg="pseudosetosa">pseudosetosa</tp:taxon-name-part></tp:taxon-name></italic> sp. nov.º</td><td rowspan="1" colspan="1">0.2572</td><td rowspan="1" colspan="1">0.2718</td><td rowspan="1" colspan="1">0.2490</td><td rowspan="1" colspan="1">0.2705</td><td rowspan="1" colspan="1">0.2553</td><td rowspan="1" colspan="1">0.011</td><td rowspan="1" colspan="1">0.0889</td><td rowspan="1" colspan="1">0.2090</td><td rowspan="1" colspan="1">0.2079</td><td rowspan="1" colspan="1">0.1737</td><td rowspan="1" colspan="1">0.1889</td><td rowspan="1" colspan="1">0.2299</td><td rowspan="1" colspan="1">0.2556</td></tr><tr><td rowspan="1" colspan="1">(<italic><tp:taxon-name><tp:taxon-name-part taxon-name-part-type="genus" reg="Chaetozone">Chaetozone</tp:taxon-name-part></tp:taxon-name></italic> sp. 7)</td><td rowspan="1" colspan="1"/><td rowspan="1" colspan="1"/><td rowspan="1" colspan="1"/><td rowspan="1" colspan="1"/><td rowspan="1" colspan="1"/><td rowspan="1" colspan="1"/><td rowspan="1" colspan="1"/><td rowspan="1" colspan="1"/><td rowspan="1" colspan="1"/><td rowspan="1" colspan="1"/><td rowspan="1" colspan="1"/><td rowspan="1" colspan="1"/><td rowspan="1" colspan="1"/></tr><tr><td rowspan="1" colspan="1"><italic><tp:taxon-name><tp:taxon-name-part taxon-name-part-type="genus" reg="Chaetozone">Chaetozone</tp:taxon-name-part> <tp:taxon-name-part taxon-name-part-type="species" reg="setosa">setosa</tp:taxon-name-part></tp:taxon-name></italic>º</td><td rowspan="1" colspan="1">0.2452</td><td rowspan="1" colspan="1">0.2625</td><td rowspan="1" colspan="1">0.2328</td><td rowspan="1" colspan="1">0.2594</td><td rowspan="1" colspan="1">0.2620</td><td rowspan="1" colspan="1">0.0889</td><td rowspan="1" colspan="1">0.004</td><td rowspan="1" colspan="1">0.2045</td><td rowspan="1" colspan="1">0.2041</td><td rowspan="1" colspan="1">0.1701</td><td rowspan="1" colspan="1">0.1949</td><td rowspan="1" colspan="1">0.2214</td><td rowspan="1" colspan="1">0.2369</td></tr><tr><td rowspan="1" colspan="1">(<italic><tp:taxon-name><tp:taxon-name-part taxon-name-part-type="genus" reg="Chaetozone">Chaetozone</tp:taxon-name-part></tp:taxon-name></italic> sp. 8)</td><td rowspan="1" colspan="1"/><td rowspan="1" colspan="1"/><td rowspan="1" colspan="1"/><td rowspan="1" colspan="1"/><td rowspan="1" colspan="1"/><td rowspan="1" colspan="1"/><td rowspan="1" colspan="1"/><td rowspan="1" colspan="1"/><td rowspan="1" colspan="1"/><td rowspan="1" colspan="1"/><td rowspan="1" colspan="1"/><td rowspan="1" colspan="1"/><td rowspan="1" colspan="1"/></tr><tr><td rowspan="1" colspan="1"><italic><tp:taxon-name><tp:taxon-name-part taxon-name-part-type="genus" reg="Chaetozone">Chaetozone</tp:taxon-name-part></tp:taxon-name></italic> sp. 9</td><td rowspan="1" colspan="1">0.2400</td><td rowspan="1" colspan="1">0.2667</td><td rowspan="1" colspan="1">0.2559</td><td rowspan="1" colspan="1">0.2472</td><td rowspan="1" colspan="1">0.2458</td><td rowspan="1" colspan="1">0.2090</td><td rowspan="1" colspan="1">0.2045</td><td rowspan="1" colspan="1">0.0033</td><td rowspan="1" colspan="1">0.1069</td><td rowspan="1" colspan="1">0.1931</td><td rowspan="1" colspan="1">0.1988</td><td rowspan="1" colspan="1">0.2486</td><td rowspan="1" colspan="1">0.2553</td></tr><tr><td rowspan="1" colspan="1"><tp:taxon-name><tp:taxon-name-part taxon-name-part-type="genus" reg="Chaetozone">Chaetozone</tp:taxon-name-part> <tp:taxon-name-part taxon-name-part-type="uncertainty-rank">cf</tp:taxon-name-part> <tp:taxon-name-part taxon-name-part-type="species" reg="zetlandica">zetlandica</tp:taxon-name-part></tp:taxon-name>º</td><td rowspan="1" colspan="1">0.2350</td><td rowspan="1" colspan="1">0.2669</td><td rowspan="1" colspan="1">0.2508</td><td rowspan="1" colspan="1">0.2405</td><td rowspan="1" colspan="1">0.2314</td><td rowspan="1" colspan="1">0.2079</td><td rowspan="1" colspan="1">0.2041</td><td rowspan="1" colspan="1">0.1069</td><td rowspan="1" colspan="1">0.0014</td><td rowspan="1" colspan="1">0.1994</td><td rowspan="1" colspan="1">0.1994</td><td rowspan="1" colspan="1">0.2492</td><td rowspan="1" colspan="1">0.2581</td></tr><tr><td rowspan="1" colspan="1">(<italic><tp:taxon-name><tp:taxon-name-part taxon-name-part-type="genus" reg="Chaetozone">Chaetozone</tp:taxon-name-part></tp:taxon-name></italic> sp. 10)</td><td rowspan="1" colspan="1"/><td rowspan="1" colspan="1"/><td rowspan="1" colspan="1"/><td rowspan="1" colspan="1"/><td rowspan="1" colspan="1"/><td rowspan="1" colspan="1"/><td rowspan="1" colspan="1"/><td rowspan="1" colspan="1"/><td rowspan="1" colspan="1"/><td rowspan="1" colspan="1"/><td rowspan="1" colspan="1"/><td rowspan="1" colspan="1"/><td rowspan="1" colspan="1"/></tr><tr><td rowspan="1" colspan="1"><italic><tp:taxon-name><tp:taxon-name-part taxon-name-part-type="genus" reg="Chaetozone">Chaetozone</tp:taxon-name-part></tp:taxon-name></italic> sp. 11</td><td rowspan="1" colspan="1">0.2268</td><td rowspan="1" colspan="1">0.2466</td><td rowspan="1" colspan="1">0.2459</td><td rowspan="1" colspan="1">0.2457</td><td rowspan="1" colspan="1">0.2568</td><td rowspan="1" colspan="1">0.1737</td><td rowspan="1" colspan="1">0.1701</td><td rowspan="1" colspan="1">0.1931</td><td rowspan="1" colspan="1">0.1994</td><td rowspan="1" colspan="1">0.0061</td><td rowspan="1" colspan="1">0.1088</td><td rowspan="1" colspan="1">0.2219</td><td rowspan="1" colspan="1">0.2594</td></tr><tr><td rowspan="1" colspan="1"><italic><tp:taxon-name><tp:taxon-name-part taxon-name-part-type="genus" reg="Chaetozone">Chaetozone</tp:taxon-name-part> <tp:taxon-name-part taxon-name-part-type="species" reg="chambersae">chambersae</tp:taxon-name-part></tp:taxon-name></italic> sp. nov.º</td><td rowspan="1" colspan="1">0.2194</td><td rowspan="1" colspan="1">0.2447</td><td rowspan="1" colspan="1">0.2389</td><td rowspan="1" colspan="1">0.2410</td><td rowspan="1" colspan="1">0.2585</td><td rowspan="1" colspan="1">0.1889</td><td rowspan="1" colspan="1">0.1949</td><td rowspan="1" colspan="1">0.1988</td><td rowspan="1" colspan="1">0.1994</td><td rowspan="1" colspan="1">0.1088</td><td rowspan="1" colspan="1">0.0053</td><td rowspan="1" colspan="1">0.2225</td><td rowspan="1" colspan="1">0.2463</td></tr><tr><td rowspan="1" colspan="1">(<italic><tp:taxon-name><tp:taxon-name-part taxon-name-part-type="genus" reg="Chaetozone">Chaetozone</tp:taxon-name-part></tp:taxon-name></italic> sp. 12)</td><td rowspan="1" colspan="1"/><td rowspan="1" colspan="1"/><td rowspan="1" colspan="1"/><td rowspan="1" colspan="1"/><td rowspan="1" colspan="1"/><td rowspan="1" colspan="1"/><td rowspan="1" colspan="1"/><td rowspan="1" colspan="1"/><td rowspan="1" colspan="1"/><td rowspan="1" colspan="1"/><td rowspan="1" colspan="1"/><td rowspan="1" colspan="1"/><td rowspan="1" colspan="1"/></tr><tr><td rowspan="1" colspan="1"><italic><tp:taxon-name><tp:taxon-name-part taxon-name-part-type="genus" reg="Chaetozone">Chaetozone</tp:taxon-name-part></tp:taxon-name></italic> sp. 13</td><td rowspan="1" colspan="1">0.2343</td><td rowspan="1" colspan="1">0.2444</td><td rowspan="1" colspan="1">0.1587</td><td rowspan="1" colspan="1">0.2496</td><td rowspan="1" colspan="1">0.2508</td><td rowspan="1" colspan="1">0.2299</td><td rowspan="1" colspan="1">0.2214</td><td rowspan="1" colspan="1">0.2486</td><td rowspan="1" colspan="1">0.2492</td><td rowspan="1" colspan="1">0.2219</td><td rowspan="1" colspan="1">0.2225</td><td rowspan="1" colspan="1">0.0008</td><td rowspan="1" colspan="1">0.1694</td></tr><tr><td rowspan="1" colspan="1"><italic><tp:taxon-name><tp:taxon-name-part taxon-name-part-type="genus" reg="Chaetozone">Chaetozone</tp:taxon-name-part></tp:taxon-name></italic> sp. 14</td><td rowspan="1" colspan="1">0.2557</td><td rowspan="1" colspan="1">0.2737</td><td rowspan="1" colspan="1">0.0953</td><td rowspan="1" colspan="1">0.2353</td><td rowspan="1" colspan="1">0.2379</td><td rowspan="1" colspan="1">0.2556</td><td rowspan="1" colspan="1">0.2369</td><td rowspan="1" colspan="1">0.2553</td><td rowspan="1" colspan="1">0.2581</td><td rowspan="1" colspan="1">0.2594</td><td rowspan="1" colspan="1">0.2463</td><td rowspan="1" colspan="1">0.1694</td><td rowspan="1" colspan="1">0.0102</td></tr></tbody></table><table-wrap-foot><fn><p>The number of base differences per site from averaging over all sequence pairs within each group are shown. Species described and discussed in this paper are denoted with an “º”.</p></fn></table-wrap-foot></table-wrap></tp:treatment-sec><ref-list><ref id="B26"><mixed-citation xmlns:xlink="http://www.w3.org/1999/xlink" xlink:type="simple"><person-group><name name-style="western"><surname>Grosse</surname><given-names>M</given-names></name><name name-style="western"><surname>Bakken</surname><given-names>T</given-names></name><name name-style="western"><surname>Nygren</surname><given-names>A</given-names></name><name name-style="western"><surname>Kongsrud</surname><given-names>JA</given-names></name><name name-style="western"><surname>Capa</surname><given-names>M</given-names></name></person-group> (<year>2020</year>) Species delimitation analyses of NE Atlantic <italic><tp:taxon-name><tp:taxon-name-part taxon-name-part-type="genus">Chaetozone</tp:taxon-name-part></tp:taxon-name></italic> reveals hidden diversity among a common and abundant marine annelid. Molecular Phylogenetics and Evolution 149: e106852. <ext-link xlink:type="simple" ext-link-type="doi" xlink:href="10.1016/j.ympev.2020.106852">https://doi.org/10.1016/j.ympev.2020.106852</ext-link></mixed-citation></ref></ref-list></tp:taxon-treatment>
