# Supplementary material for: Describing the hidden species diversity of Chaetozone (Annelida, Cirratulidae) in the Norwegian Sea using morphological and molecular diagnostics
Source: Zookeys. 2021 May 21;1039:139–76. doi: 10.3897/zookeys.1039.61098 (PMC8163715; doi:10.3897/zookeys.1039.61098)
Supplement: Supplementary material 2 — COI alignment [file zookeys-1039-139-s002.fasta]

>Chaetozone_sp_NTNUVM74463
-------------------------------------CTGGGAACCTCTATAAGCCTCGTAATTCGCACAGAGCTCGGACAACCAGGCCCCCTCCTCGGCAGAGACCAAGTCTACAACGTTCTCGTAACAGCCCATGCATTCCTAATAATTTTTTTTCTAGTAATACCTGTCTTCATTGGTGGGTTTGGCAACTGACTAATCCCACTTATACTCGCTGCACCCGACATGGCATTTCCACGACTAAACAATATAAGATTCTGACTTCTACCCCCATCCCTCACACTTCTAGTTATATCCGCTGTTGTAGAACAGGGCGCAGGAACAGGATGAACTGTTTACCCACCACTTTCAAGAAACATTTCCCACAGCGGGCCCTCTGTAGATCTCGCCATCTTTTCTCTACACCTGGCAGGAGTTTCCTCAATCCTTAGCTCCATCAATTTTATCACCACAGCAAAAAACATACGCCCAAAAGGCCTTACTCCCGAACGTATACCCTTATTCGTATGGAGTGTTGCTATTACCACTGTTCTTCTCCTTCTATCTCTTCCCGTTCTAGCCGGCGCCATTACTATACTACTTACTGACCGAAATCTTAATACATCATTCTTCGAC------------------------------------------
>Chaetozone_sp_NTNUVM74543
----------------------------------------------------------------------------GGCCAACCAGGCCCCCTTCTTGGAAGAGACCAAATTTATAACGTTCTCGTAACCGCCCACGCGTTCTTGATAATCTTCTTCCTCGTCATGCCTGTGTTTATTGGTGGCTTTGGGAACTGGCTAATCCCACTCATACTCGCCGCCCCAGACATGGCTTTCCCCCGACTAAACAATATAAGATTCTGGCTTCTCCCACCATCATTAACCCTCCTTGTAATATCCGCCGTTGTTGAACAAGGCGCTGGAACAGGATGAACTGTCTACCCCCCACTATCAAGAAACGTCTCACATAGTGGCCCTTCCGTAGATCTAGCAATCTTCTCCCTCCATCTTGCAGGTGTCTCCTCTATCCTTAGCTCTATTAACTTTATTACAACAGCAAAAAACATGCGCCCTAAAGGCCTCACCCCAGAACGCATACCTTTATTTGTATGGGGCGTGGCTATCACCACCGTTCTTCTTCTTCTTTCCCTGCCAGTTCTTGCAGGAGCTATCACCATACTTCTCACAGACCGAAACCTAAACACCTCATTCTTCGACCCCACTGGTGGTGGAGACCCTGTACTATATCAACACCTGTTT
>Chaetozone_sp_NTNUVM74546
----------------------------------------------------------------------AAACTAGGCCAACCAGGCCCCCTTCTTGGAAGAGACCAAATTTATAACGTTCTCGTAACCGCCCACGCGTTCTTGATAATCTTCTTCCTCGTCATGCCTGTGTTTATTGGTGGCTTTGGGAACTGGCTAATCCCACTCATACTCGCCGCCCCAGACATGGCTTTCCCCCGACTAAACAATATAAGATTCTGGCTTCTCCCACCATCATTAACCCTCCTTGTAATATCCGCCGTTGTTGAACAAGGCGCTGGAACAGGATGAACTGTCTACCCCCCACTATCAAGAAACGTCTCACATAGTGGCCCTTCCGTAGATCTAGCAATCTTCTCCCTCCATCTTGCAGGTGTCTCCTCTATCCTTAGCTCTATTAACTTTATTACAACAGCAAAAAACATGCGCCCTAAAGGCCTCACCCCAGAACGCATACCTTTATTTGTATGGGGCGTGGCTATCACCACCGTTCTTCTTCTTCTTTCCCTGCCAGTTCTTGCAGGAGCTATCACCATACTTCTCACAGACCGAAACCTAAACACCTCATTCTTCGACCCTACTGGTGGTGGAGACCCTGTACTATATCAACACCTGTTT
>Chaetozone_sp_NTNUVM74552
-------------------GGAATTTGATCGGGACTCCTGGGCACCTCAATAAGCCTATTAATCCGAGCGGAACTAGGCCAACCAGGCCCCCTTCTTGGAAGAGACCAAATTTATAACGTTCTCGTAACCGCCCACGCGTTCTTGATAATCTTCTTCCTCGTCATGCCTGTGTTTATTGGTGGCTTTGGGAACTGGCTAATCCCACTCATACTCGCCGCCCCAGACATGGCTTTCCCCCGACTAAACAATATAAGATTCTGGCTTCTCCCACCATCATTAACCCTCCTTGTAATATCCGCCGTTGTTGAACAAGGCGCTGGAACAGGATGAACTGTCTACCCCCCACTATCAAGAAACCTCTCACATAGTGGCCCTTCCGTAGATCTAGCAATCTTCTCCCTCCATCTTGCAGGTGTCTCCTCTATCCTTAGCTCTATTAACTTTATTACAACAGCAAAAAACATGCGCCCTAAAGGCCTCACCCCAGAACGCATACCTTTATTTGTGTGGGGCGTGGCTATCACCACCGTTCTTCTTCTTCTTTCCCTGCCAGTTCTTGCAGGAGCTATCACCATACTTCTCACAGACCGAAACCTAAACACCTCATTCTTCGACCCCACTGGTGGTGGAGACCCTGTACTATATCAACACCTGTTT
>Chaetozone_sp_NTNUVM74466
-------------------------TGATCCGGCCTCCTGGGAACCTCTATAGGCCTGGTAATTCGCACAGAGGTCGGACAACCAGGCCCCCTCCTCGGCAGAGACCAAGTCTACAACGTTCTCGTAACAGCCCATGCATTCCTAATAATTTTTTTTCTAGTAATACCTGTCTTCATTGGTGGGTTTGGCAACTGACTAATCCCACTTATACTCGCTGCACCCGACATGGCATTTCCACGACTAAACAATATAAGATTCTGACTTCTACCCCCATCCCTCACACTTCTAGTTATATCCGCTGTTGTAGAACAGGGCGCAGGAACAGGATGAACTGTTTACCCACCACTTTCAAGAAACATTTCCCACAGCGGGCCCTCTGTAGATCTCGCCATCTTTTCTCTACACCTGGCAGGAGTTTCCTCAATCCTTAGCTCCATCAATTTTATCACCACAGCAAAAAACATACGCCCAAAAGGCCTTACCCCCGAACGTATACCCTTATTCGTATGGAGTGTTGCTATTACCACTGTTCTTCTCCTTCTATCTCTTCCCGTTCTAGCCGGCGCCATTACTATACTACTTACTGACCGAAATCTTAATACATCATTCTTCGACCCTACC------------------------------------
>Chaetozone_sp_NTNUVM74465
----------------------------------------------------------------CGCACAGAGCTCGGACAACCAGGCCCCCTCCTCGGCAGAGACCAGGTCTACAACGTTCTCGTAACAGCCCATGCATTCCTAATAATTTTTTTTCTAGTAATACCTGTCTTCATTGGTGGGTTTGGCAACTGACTAATCCCACTTATACTCGCTGCACCCGACATGGCATTTCCACGACTAAACAATATAAGATTCTGACTTCTACCCCCATCCCTCACACTTCTAGTTATATCCGCTGTTGTAGAACAGGGCGCAGGAACAGGATGAACTGTTTACCCACCACTTTCAAGAAACATTTCCCACAGCGGGCCCTCTGTAGATCTCGCCATCTTTTCTCTACACCTGGCAGGAGTTTCCTCAATCCTTAGCTCCATCAATTTTATCACCACAGCAAAAAACATACGCCCAAAAGGCCTTACCCCCGAACGTATACCCTTATTCGTATGGAGTGTTGCTATTACCACTGTTCTTCTCCTTCTATCTCTTCCCGTTCTAGCCGGCGCCATTACTATA---------------------------------------------------------------------------------
>Chaetozone_sp_ZMBN129528
-------------------GGGATCTGATCCGGCCTCCTGGGAACCTCTATAAGCCTCCTAATTCGCACAGAGCTCGGACAACCAGGCCCCCTCCTCGGCAGAGACCAAGTCTACAACGTTCTCGTAACAGCCCATGCATTCCTAATAATTTTTTTTCTAGTAATACCTGTCTTCATTGGTGGGTTTGGCAACTGACTAATCCCACTTATACTCGCTGCACCCGACATGGCATTTCCACGACTAAACAATATAAGATTCTGACTTCTACCCCCATCCCTCACACTTCTAGTTATATCCGCTGTTGTAGAACAGGGCGCAGGAACAGGATGAACTGTTTACCCACCACTTTCAAGAAACATTTCCCACAGCGGGCCCTCTGTAGATCTCGCCATCTTTTCTCTACACCTGGCAGGAGTTTCCTCAATCCTTAGCTCCATCAATTTTATCACCACAGCAAAAAACATACGCCCAAAAGGCCTTACCCCCGAACGTATACCCTTATTCGTATGGAGTGTTGCTATTACCACTGTTCTTCTCCTTCTATCTCTTCCCGTTCTAGCCGGCGCCATTACTATACTACTTACTGACCGAAATCTTAATACATCATTCTTCGACCCTACCGGAGGAGGAGACCCCGTCCTATACCAACAC------
>Chaetozone_sp_ZMBN129511
---------------------------------------GGGAACCTCTATAAGCCTCCTAATCCGCGCAGAACTCGGACAACCGGGCCCCCTCCTCGGCAGGGACCAAATCTACAACGTTCTCGTAACAGCCCACGCATTCCTAATAATTTTTTTCCTGGTTATACCTGTATTTATCGGCGGATTTGGAAATTGATTAATCCCACTTATACTCGCCGCGCCGGACATAGCATTTCCACGACTAAATAATATAAGATTCTGACTTCTGCCCCCGTCCCTCACACTTCTGGTTATATCCGCTGTTGTAGAACAAGGCGCGGGAACAGGATGAACTGTTTACCCCCCACTCTCAAGAAATATTTCCCACAGCGGGCCCTCTGTAGACCTCGCCATCTTTTCTCTTCACCTCGCAGGAGTCTCCTCAATCCTTAGCTCCATCAATTTTATCACCACAGCAAAAAACATGCGCCCCAAAGGCCTTACCCCCGAACGTATGCCCCTATTTGTGTGAAGTGTTGCTATCACCACTGTTCTTCTCCTTCTCTCTCTCCCCGTTCTAGCCGGCGCCATTACTATACTACTTACTGACCGAAACCTAAACACATCATTCTTTGACCCCACCGGAGGAGGAGATCCAGTCCT----------------
>Chaetozone_sp_NTNUVM74485
-------------------------------------------------------------------GCGGAACTAGGCCAACCAGGCCCCCTTCTTGGAAGAGACCAAATTTATAACGTTCTCGTAACCGCCCACGCGTTCTTGATAATCTTCTTCCTCGTCATGCCTGTGTTTATTGGTGGCTTTGGGAACTGGCTAATCCCACTCATACTCGCCGCCCCAGACATGGCTTTCCCCCGACTAAACAATATAAGATTCTGGCTTCTCCCACCATCATTAACCCTCCTTGTAATATCCGCCGTTGTTGAACAAGGCGCTGGAACAGGATGAACTGTCTACCCCCCACTATCAAGAAACGTCTCACATAGTGGCCCTTCCGTAGATCTAGCAATCTTCTCCCTCCATCTTGCAGGTGTCTCCTCTATCCTTAGCTCTATTAACTTTATTACAACAGCAAAAAACATGCGCCCTAAAGGCCTCACCCCAGAACGCATACCTTTATTTGTGTGGGGCGTGGCTATCACCACCGTTCTTCTTCTTCTTTCCCTGCCAGTTCTTGCAGGAGCTATCACCATACTTCTCACAGACCGTCGACTAAACACCTCATTCTT----------------------------------------------
>Aphelochaeta_sp_R2a-Cir
-accctatactttttatttggtatctgatgtgggcttctcggaacatcaataagactccttattcgatttgaacttgcccaaccaggaaccataatcggaaatgaccaaatctacaatgttctagtcacagctcacgcattcctaataattttcttccttgttatgcccgtcttcattggcggattcggaaactgactaatcccccttatactctcagctcctgacatagcattcccccgactaaacaacataagattctgacttctccccccttccctgaccctactagttatctccgctgctgttgaacaaggggccgggactggctgaaccgtttacccaccattagcaggtaatgtttcccacagtggcccctccgtcgatctggccattttctcccttcatcttgccggaatttcctcaatcctaagctcaatcaactttattacaacagctaaaaacatacgccacaaaggactaacccccgaacgaattcctcttttcgtctgagctgttgttattaccactgttcttctccttctctctctccccgttctcgctggcggcctcacaatactactcacagaccgaaaccttaacacatccttctttgacccta--------------------------------------
>Chaetozone_hartmanae_MBI-SCCWRP-00160
-----tatacttcatctttggtatctgagccggtttaattggtacctccataagcctactcattcgtgtagaactaggacagccaggcccatttctaggaaatgaccaaatctacaacgttctagtcactgtaattcctttgtgacgtatgttttttctcgttgttcgaaagttaatcgggggatttgggaactgacttatccccctaatactagctgcccctgatatagcattcccacgacttaacaatataagcttctgactccttcccccctcattaacccttctagtaatatctgctgctgtagagcaaggcgccgggaccggttgaaccgtctaccccccacttgcagcaaacgtctgccacagaggcccatcagttgatctcgccattttctccctccatttagcaggcgtttcctccattcttagatcaattaactttctaacaacagcaaaaaacatacgtcacaaaggaattacacctgaacgcatccccctctttgtctgagccgttgtcttaacaaccctccttcttcttctctccctccccgttctcgcggggggtattactatactcctaactgaccgaaacttaaaca--------------------------------------------------------
>Chaetozone_hartmanae_MBI-SCCWRP-00161
-----tatacttcatctttggtatctgagccggtttaattggtacctccataagcctactcattcgtgtagaactaggacagccaggcccatttctaggaaatgaccaaatctacaacgttctagtcactgtacttcctttccttcgtatgttctttgtcgttattagaaagtttatcgggggatttgggaactgacttatccccctaatactagctgcccctgatatagcattcccacgacttaacaatataagcttctgactccttcccccctcattaacccttctagtaatatctgctgctgtagagcaaggcgccgggaccggttgaaccgtctaccccccccttgcagcaaacgtctgccacagaggcccatcagttgatctcgccattttctccctccatttagcaggcgtttcctccattcttagatcaattaactttctaacaacagcaaaaaacatacgtcacaaaggaattacacctgaacgcatccccctctttgtctgagccgttgtcttaacaaccctccttcttcttctctccctccccgttctcgcagggggtattactatactcctaactgaccgaaacttaaacacctccttct-----------------------------------------------
>Chaetozone_hartmanae_MBI-SCCWRP-00507
cacactatacttcatctttggtatctgagccggtttaattggtacctccataagcctactcattcgtgtagaactaggacagccaggcccatttctaggaaatgaccaaatctacaacgttctagtcactgcccacgcattccttataatcttctttctcgttataccagtttttatcgggggatttgggaactgacttatccccctaatactagctgcccctgatatagcattcccacgacttaacaatataagcttctgactccttcccccctcattaacccttctagtaatatctgctgctgtagagcaaggcgccgggaccggttgaaccgtctaccccccacttgcagcaaacgtctgccacagaggcccatcagttgatctcgccattttctccctccatttagcaggcgtttcctccattcttagatcaattaactttctaacaacagcaaaaaacatacgtcacaaaggaattacacctgaacgcatccccctctttgtctgagccgttgtcttaacaaccctccttcttcttctctccctccccgttctcgcggggggtattactatactcctaactgaccgaaacttaaacacctccttctttgaccccactgggggaggcgaccccgttctttaccaacatctcttc
>Chaetozone_hartmanae_MBI-SCCWRP-00508
cacactatacttcatctttggtatctgagccggtttaattggtacctccataagcctactcattcgtgtagaactaggacagccaggcccatttctaggaaatgaccaaatctacaacgttctagtcactgcccacgcattccttataatcttctttctcgttataccagtttttatcgggggatttgggaactgacttatccccctaatactagctgcccctgatatagcattcccacgacttaacaatataagcttctgactccttcccccctcattaacccttctagtaatatctgctgctgtagagcaaggcgccgggaccggttgaaccgtctaccccccacttgcagcaaacgtctgccacagaggcccatcagttgatctcgccattttctccctccatttagcaggcgtttcctccattcttagatcaattaactttctaacaacagcaaaaaacatacgtcacaaaggaattacacctgaacgcatccccctctttgtctgagccgttgtcttaacaaccctccttcttcttctctccctccccgttctcgcggggggtattactatactcctaactgaccgaaacttaaacacctccttctttgaccccactgggggaggcgaccccgttctttaccaacatctcttc
>Chaetozone_setosa_CCPOL311
aactctttattttatctttgggatctggtcaggcctcctaggaacctctataagccttctaatccgtgcagaactcggacaaccaggccccctccttggcagggaccaaatctacaacgttctcgtaacagcccacgcattcctaataatttttttcctagttatacctgtgtttatcggcggatttggtaattgattaatcccgctcatactcgccgcaccggacatggcatttccacgactaaataatataagattctgacttctacccccgtccctcacacttctggttatatccgctgttgtagaacaaggcgcaggaacaggatgaactgtttaccccccactctcaagaaatatttcccacagcgggccctctgtagacctcgctatcttttctctacacctcgcaggggtctcctcaatccttagctccattaattttattactacagcaaaaaacatacgccccaaaggccttacccccgaacgtatgcccctgtttgtgtgaagtgttgctatcaccactgttcttcttcttctctctctccccgttctagccggcgccattactatacttcttactgatcgaaatctaaacacatcattcttcgaccctaccggaggaggagaccccgtcctata-------------
>Chaetozone_setosa_HLC-30456
----------------------------------------------------------------------gaactcggacaaccaggccccctccttggcagggaccaaatctacaacgttctcgtaacagcccacgcattcctaataatttttttcctagttatacctgtgtttatcggcggatttggtaattgattaatcccgctcatactcgccgcaccagacatggcatttccacgactaaataatataagattctgacttctacccccgtccctcacacttctggttatatccgctgttgtagaacaaggcgcagggacaggatgaactgtttaccccccactctcaagaaatatttcccacagcgggccctctgtagacctcgctatcttttctctacacctcgcaggggtctcctcaatccttagctccattaattttattactacagcaaaaaacatacgccccaaaggccttacccccgaacgtatgcccctgtttgtgtgaagtgttgctatcaccactgttcttcttcttctctctctccccgttctagccggcgccattactatacttcttactgatcgaaatctaaacacatcnttcttcgacccnaccggaggag-----------------------------
>Chaetozone_setosa_NUNAV-0075
----ctttattttatctttgggatctggtcaggcctcctaggaacctctataagccttctaatccgtgcagaactcggacaaccaggccccctccttggcagggaccaaatctacaacgttctcgtaacagcccacgcattcctaataatttttttcctagttatacctgtgtttatcggcggatttggtaattgattaatcccgctcatactcgccgcaccggacatagcatttccacgactaaataatataagattctgacttctacccccgtccctcacacttctggttatatccgctgttgtagaacaaggcgcaggaacaggatgaactgtttaccccccactctcaagaaatatttcccacagcgggccctctgtagacctcgctatcttttctctacacctcgcaggggtctcctcaatccttagctccattaattttattactacagcaaaaaacatacgccccaaaggccttacccccgaacgtatgcccctgtttgtgtgaagtgttgctatcaccactgttcttcttcttctctctctccccgttctagccggcgccattactatacttcttactgatcgaaatctaaacacatcattcttcgaccctaccggaggaggagaccccgtcctataccaacatttattt
>Chaetozone_setosa_NUNAV-0193
-actctttattttatctttgggatctggtcaggcctcctaggaacctctataagccttctaatccgtgcagaactcggacaaccaggccccctccttggcagggaccaaatctacaacgttctcgtaacagcccacgcattcctaataatttttttcctagttatacctgtgtttatcggcggatttggtaattgattaatcccgctcatactcgccgcaccagacatggcatttccacgactaaataatataagattctgacttctacccccgtccctcacacttctggttatatccgctgttgtagaacaaggcgcagggacaggatgaactgtttaccccccactctcaagaaatatttcccacagcgggccctctgtagacctcgctatcttttctctacacctcgcaggggtctcctcaatccttagctccattaattttattactacagcaaaaaacatacgccccaaaggccttacccccgaacgtatgcccctgtttgtgtgaagtgttgctatcaccactgttcttcttcttctctctctccccgttctagccggcgccattactatacttcttactgatcgaaatctaaacacatcattcttcgaccctaccggaggaggagaccccgtcctataccaaca-------
>Chaetozone_setosa_NUNAV-0194
----ctttattttatctttggaatctggtcaggcctcctaggaacctctataagccttctaatccgtgcagaactcggacaaccaggccccctccttggcagggaccaaatctacaacgttctcgtaacagcccacgcattcctaataatttttttcctagttatacctgtgtttatcggcggatttggtaattgattaatcccgctcatactcgccgcaccagacatggcatttccacgactaaataatataagattctgacttctacccccgtccctcacacttctggttatatccgctgttgtagaacaaggcgcagggacaggatgaactgtttaccccccactctcaagaaatatttcccacagcgggccctctgtagacctcgctatcttttctctacacctcgcaggggtctcctcaatccttagctccattaattttattactacagcaaaaaacatacgccccaaaggccttacccccgaacgtatgcccctgtttgtgtgaagtgttgctatcaccactgttcttcttcttctctctctccccgttctagccggcgccattactatacttcttactgatcgaaatctaaacacatcattcttcgaccctaccggaggaggagaccccgtcctataccaacatttat--
>Chaetozone_setosa_NUNAV-0236
----ctttattttatctttgggatctggtcaggcctcctaggaacctctataagccttctaatccgtgcagaactcggacaaccaggccccctccttggcagggaccaaatctacaacgttctcgtaacagcccacgcattcctaataatttttttcctagttatacctgtgtttatcggcggatttggtaattgattaatcccgctcatactcgccgcaccggacatggcatttccacgactaaataatataagattctgacttctacccccgtccctcacacttctggttatatccgctgttgtagaacaaggcgcagggacaggatgaactgtttaccccccactctcaagaaatatttcccacagcgggccctctgtagacctcgctatcttttctctacacctcgcaggggtctcctcaatccttagctccattaattttattactacagcaaaaaacatacgccccaaaggccttacccccgaacgtatgcccctgtttgtgtgaagtgttgctatcaccactgttcttcttcttctctctctccccgttctagccggcgccattactatacttcttactgatcgaaatctaaacacatcattcttcgaccctaccgggggaggagaccccgtcctataccaacatttattt
>Chaetozone_setosa_NUNAV-0238
-actctttattttatctttgggatctggtcaggcctcctaggaacctctataagccttctaatccgtgcagaactcggacaaccaggccccctccttggcagggaccaaatctacaacgttctcgtaacagcccacgcattcctaataatttttttcctagttatacctgtgtttatcggcggatttggtaattgattaatcccgctcatactcgccgcaccagacatagcatttccacgactaaataatataagattctgacttctacccccgtccctcacacttctggttatatccgctgttgtagaacaaggcgcagggacaggatgaactgtttaccccccactctcaagaaatatttcccacagcgggccctctgtagacctcgctatcttttctctacacctcgcaggggtctcctcaatccttagctccattaattttattactacagcaaaaaacatacgccccaaaggccttacccccgaacgtatgcccctgtttgtgtgaagtgttgctatcaccactgttcttcttcttctctctctccccgttctagccggcgccattactatacttcttactgatcgaaatctaaacacatcattcttcgaccctaccggaggaggagaccccgtcctataccaacatttattt
>Chaetozone_setosa_NUNAV-0241
aactctttattttatctttgggatctggtcaggcctcctaggaacctctataagccttctaatccgtgcagaactcggacaaccaggccccctccttggcagggaccaaatctacaacgttctcgtaacagcccacgcattcctaataatttttttcctagttatacctgtgtttatcggcggatttggtaattgattaatcccgctcatactcgccgcaccggacatggcatttccacgactaaataatataagattctgacttctacccccgtccctcacacttctggttatatccgctgttgtagaacaaggcgcagggacaggatgaactgtttaccccccactctcaagaaatatttcccacagcgggccctctgtagacctcgctatcttttctctacacctcgcaggggtctcctcaatccttagctccattaattttattactacagcaaaaaacatacgccccaaaggccttacccccgaacgtatgcccctgtttgtgtgaagtgttgctatcaccactgttcttcttcttctctctctccccgttctagccggcgccattactatacttcttactgatcgaaatctaaacacatcattcttcgaccctaccgggggaggagaccccgtcctataccaacatttattt
>Chaetozone_setosa_NUNAV-0242
aactctttattttatctttgggatctggtcaggcctcctaggaacctctataagccttctaatccgtgcagaactcggacaaccaggccccctccttggcagggaccaaatctacaacgttctcgtaacagcccacgcattcctaataatttttttcctagttatacctgtgtttatcggcggatttggtaattgattaatcccgctcatactcgccgcaccggacatggcatttccacgactaaataatataagattctgacttctacccccgtccctcacacttctggttatatccgctgttgtagaacaaggcgcagggacaggatgaactgtttaccccccactctcaagaaatatttcccacagcgggccctctgtagacctcgctatcttttctctacacctcgcaggggtctcctcaatccttagctccattaattttattactacagcaaaaaacatacgccccaaaggccttacccccgaacgtatgcccctgtttgtgtgaagtgttgctatcaccactgttcttcttcttctctctctccccgttctagccggcgccattactatacttcttactgatcgaaatctaaacacatcattcttcgaccctaccggaggaggagaccccgtcctataccaacatttattt
>Chaetozone_setosa_WS0086
-actctttattttatctttggaatctgatcgggcctcctgggaacctctataagcctcctaatccgcgcagaactcggacaaccgggccccctcctcggcagggaccaaatctacaacgttctcgtaacagcccacgcattcctaataatttttttcctggttatacctgtatttatcggcggatttggaaattgattaatcccacttatactcgccgcgccggacatagcatttccacgactaaataatataagattctgacttctgcccccgtccctcacacttctggttatatccgctgttgtagaacaaggcgcgggaacaggatgaactgtttaccccccactctcaagaaatatttcccacagcgggccctctgtagacctcgccatcttttctctacacctcgcaggagtctcctcaatccttagctccatcaattttatcaccacagcaaaaaacatgcgccccaaaggccttacccccgaacgtatgcccctatttgtgtgaagtgttgctatcaccactgttcttctccttctctctctccccgttctagccggcgccattactatactacttactgaccgaaacctaaacacatcattctttgaccccaccggaggaggagatccagtcctgtaccaacacttattc
>Chaetozone_setosa_WS0095
aactctttattttatctttggaatctgatcgggcctcctaggaacctctataagcctcctaatccgcgcagaactcggacaaccgggccccctcctcggcagggaccaaatctacaacgttctcgtaacagcccacgcattcctaataatttttttcctggttatacctgtatttatcggcggatttggaaattgattaatcccacttatactcgccgcgccggacatagcatttccacgactaaataatataagattctgacttctgcccccgtccctcacacttctggttatatccgctgttgtagaacaaggcgcgggaacaggatgaactgtttaccccccactctcaagaaatatttcccacagcgggccctctgtagacctcgccatcttttctctacacctcgcaggagtctcctcaatccttagctccatcaattttatcaccacagcaaaaaacatgcgccccaaaggccttacccccgaacgtatacccctatttgtgtgaagtgttgctatcaccactgttcttctccttctctctctccccgttctagccggcgccattactatactacttactgaccgaaacctaaacacatcattctttgaccccaccggaggaggagatccagtcctgtaccaacacttattc
>Chaetozone_setosa_WS0096
aactctttattttatctttggaatctgatcgggcctcctaggaacctctataagcctcctaatccgcgcagaactcggacaaccgggccccctcctcggcagggaccaaatctacaacgttctcgtaacagcccacgcattcctaataatttttttcctggttatacctgtatttatcggcggatttggaaattgattaatcccacttatactcgccgcgccagacatagcatttccacgactaaataatataagattctgacttctgcccccgtccctcacacttctggttatatccgctgttgtagaacaaggcgcgggaacaggatgaactgtttaccccccactctcaagaaatatttcccacagcgggccctctgtagacctcgccatcttttctctacacctcgcaggagtctcctcaatccttagctccatcaattttatcaccacagcaaaaaacatgcgccccaaaggccttacccccgaacgtatgcccctatttgtgtgaagtgttgctatcaccactgttcttctccttctctctctccccgttctagccggcgccattactatactacttactgaccgaaacctaaacacatcattctttgaccccaccggaggaggagatccagtcctgtaccaacacttattc
>Chaetozone_setosa_WS0103
aactctttattttatctttggaatctgatcgggcctcctgggaacctctataagcctcctaatccgcgcagaactcggacaaccgggccccctcctcggcagggaccaaatctacaacgttctcgtaacagcccacgcattcctaataatttttttcctggttatacctgtatttatcggcggatttggaaattgattaatcccacttatactcgccgcgccggacatagcatttccacgactaaataatataagattctgacttctgcccccgtccctcacacttctggttatatccgctgttgtagaacaaggcgcgggaacaggatgaactgtttaccccccactctcaagaaatatttcccacagcgggccctctgtagacctcgccatcttttctctacacctcgcaggagtctcctcaatccttagctccatcaattttatcaccacagcaaaaaacatgcgccccaaaggccttacccccgaacgtatgcccctatttgtgtgaagtgttgctatcaccactgttcttctccttctctctctccccgttctagccggcgccattactatactacttactgaccgaaacctaaacacatcattctttgaccccaccggaggaggagatccagtcctgtaccaacacttattc
>Chaetozone_setosa_WS0105
aactctttattttatctttggaatctgatcgggcctcctgggaacctctataagcctcctaatccgcgcagaactcggacaaccgggccccctcctcggcagggaccaaatctacaacgttctcgtaacagcccacgcattcctaataatttttttcctggttatacctgtatttatcggcggatttggaaattgattaatcccacttatactcgccgcgccggacatagcatttccacgactaaataatataagattctgacttctgcccccgtccctcacacttctggttatatccgctgttgtagaacaaggcgcgggaacaggatgaactgtttaccccccactctcaagaaatatttcccacagcgggccctctgtagacctcgccatcttttctctacacctcgcaggagtctcctcaatccttagctccatcaattttatcaccacagcaaaaaacatgcgccccaaaggccttacccccgaacgtatgcccctatttgtgtgaagtgttgctatcaccactgttcttctccttctctctctccccgttctagccggcgccattactatactacttactgaccgaaacctaaacacatcattctttgaccccaccggaggaggagatccagtcctgtaccaacacttattc
>Chaetozone_setosa_WS0108
aactctttattttatctttggaatctgatcgggcctcctgggaacctctataagcctcctaatccgcgcagaactcggacaaccgggccccctcctcggcagggaccaaatctacaacgttctcgtaacagcccacgcattcctaataatttttttcctggttatacctgtatttatcggcggatttggaaattgattaatcccacttatactcgccgcgccggacatagcatttccacgactaaataatataagattctgacttctgcccccgtccctcacacttctggttatatccgctgttgtagaacaaggcgcgggaacaggatgaactgtttaccccccactctcaagaaatatttcccacagcgggccctctgtagacctcgccatcttttctctacacctcgcaggagtctcctcaatccttagctccatcaattttatcaccacagcaaaaaacatgcgccccaaaggccttacccccgaacgtatgcccctatttgtgtgaagtgttgctatcaccactgttcttctccttctctctctccccgttctagccggcgccattactatactacttactgaccgaaacctaaacacatcattctttgaccccaccggaggaggagatccagtcctgtaccaacacttattc
>Chaetozone_setosa_WS0109
aactctttattttatctttggaatctgatcgggcctcctgggaacctctataagcctcctaatccgcgcagaactcggacaaccgggccccctcctcggcagggaccaaatctacaacgttctcgtaacagcccacgcattcctaataatttttttcctggttatacctgtatttatcggcggatttggaaattgattaatcccacttatactcgccgcgccggacatagcatttccacgactaaataatataagattctgacttctgcccccgtccctcacacttctggttatatccgctgttgtagaacaaggcgcgggaacaggatgaactgtttaccccccactctcaagaaatatttcccacagcgggccctctgtagacctcgccatcttttctctacacctcgcaggagtctcctcaatccttagctccatcaattttatcaccacagcaaaaaacatgcgccccaaaggccttacccccgaacgtatgcccctatttgtgtgaagtgttgctatcaccactgttcttctccttctctctctccccgttctagccggcgccattactatactacttactgaccgaaacctaaacacatcattctttgaccccaccggaggaggagatccagtcctgtaccaacacttattc
>Chaetozone_setosa_WS0111
aactctttattttatctttggaatctgatcgggcctcctgggaacctctataagcctcctaatccgcgcagaactcggacaaccgggccccctcctcggcagggaccaaatctacaacgttctcgtaacagcccacgcattcctaataatttttttcctggttatacctgtatttatcggcggatttggaaattgattaatcccacttatactcgccgcgccggacatagcatttccacgactaaataatataagattctgacttctgcccccgtccctcacacttctggttatatccgctgttgtagaacaaggcgcgggaacaggatgaactgtttaccccccactctcaagaaatatttcccacagcgggccctctgtagacctcgccatcttttctctacacctcgcaggagtctcctcaatccttagctccatcaattttatcaccacagcaaaaaacatgcgccccaaaggccttacccccgaacgtatgcccctatttgtgtgaagtgttgctatcaccactgttcttctccttctctctctccccgttctagccggcgccattactatactacttactgaccgaaacctaaacacatcattctttgaccccaccggaggaggagatccagtcctgtaccaacacttattc
>Chaetozone_setosa_WS0112
aactctttattttatctttggaatctgatcgggcctcctaggaacctctataagcctcctaatccgcgcagaactcggacaaccgggccccctcctcggcagggaccaaatctacaacgttctcgtaacagcccacgcattcctaataatttttttcctggttatacctgtatttatcggcggatttggaaattgattaatcccacttatactcgccgcgccggacatagcatttccacgactaaataatataagattctgacttctgcccccgtccctcacacttctggttatatccgctgttgtagaacaaggcgcgggaacaggatgaactgtttaccccccactctcaagaaatatttcccacagtgggccctctgtagacctcgccatcttttctctacacctcgcaggagtctcctcaatccttagctccatcaattttatcaccacagcaaaaaacatgcgccccaaaggccttacccccgaacgtatgcccctatttgtgtgaagtgttgctatcaccactgttcttctccttctctctctccccgttctagccggcgccattactatactacttactgaccgaaacctaaacacatcattctttgaccccaccggaggaggggatccagtcctgtaccaacacttattc
>Chaetozone_setosa_WS0276
aactctttattttatctttggaatctgatcgggcctcctgggaacctctataagcctcctaatccgcgcagaactcggacaaccgggccccctcctcggcagggaccaaatctacaacgttctcgtaacagcccacgcattcctaataatttttttcctggttatacctgtatttatcggcggatttggaaattgattaatcccacttatactcgccgcgccggacatagcatttccacgactaaataatataagattctgacttctgcccccgtccctcacacttctggttatatccgctgttgtagaacaaggcgcgggaacaggatgaactgtttaccccccactctcaagaaatatttcccacagcgggccctctgtagacctcgccatcttttctctacacctcgcaggagtctcctcaatccttagctccatcaattttatcaccacagcaaaaaacatgcgccccaaaggccttacccccgaacgtatgcccctatttgtgtgaagtgttgctatcaccactgttcttctccttctctctctccccgttctagccggcgccattactatactacttactgaccgaaacctaaacacatcattctttgaccccaccggaggaggagatccagtcctgtaccaacacttattc
>Chaetozone_sp_09PROBE-01111
caccctttacttcatttttggcgtttgatctggtctcctgggcacctctataagcctactaattcgcgcagaattaggtcagccagggcccctccttgggagcgaccaaatctataatgtactcgtaaccgcccatgcatttttaataattttcttcctagtaataccagtatttattggtgggtttggtaactggttagtcccacttatactcgctgctccagacatggcgttcccccgccttaataatataagcttctgacttcttccaccctccctaacactcctagtaatatctgccgtcgtagaacaaggggcaggaacaggatgaacagtctacccgcccctatcaggaaatatttcccacagggggccctctgtagacttagccattttttctctacaccttgcaggcgtctcctcaattcttagttctattaacttcattaccacagcaaaaaatatacgccccaaaggttttacccccgaacgaatatctttatttgtctgagctgttgctattactactatactactcctcctctctcttccagttctagctggcgccattactatacttcttacagaccgaaatttaaacacctccttctttgacccaactggcggaggtgacccgattctttaccaacacctattt
>Chaetozone_sp_EBS26o-Po68
-acactttactttattctaggaatttgatccgggcttctaggaacatcaataagccttctaattcgtgctgaattaggccaacctggtgctttcctaagaagtgaccaaatctataatgtgctggtcaccgcccacgcattcttaataatctttttcttagtaataccaattttcatcggtggattcggaaactgactaatccctctaatacttgcagcaccagacatagcattcccccgactgaataatataagcttctgactccttccgccatcactaacattactagtaatatccgccgccgtagaacaaggagccggaaccggatgaactgtatatccacccctctctgcaaacgtatcgcacagaggcccatccgtagacctagcaattttctctctacatttagccggggtatcctctattttaaggtctattaattttctaactacagtaaaaaatatgcgatctaaaggtctaaccccagagcgaattccactttttgtttgagcagtcgctgtaacaactctactccttcttctatccctacccgttttagccggtgctattactatgctattaaccgaccgaaatctaaacacagccttttttgacccggctgggggtggcgacccaatcctttac------------
>Chaetozone_sp_EBS26o-Po81
-acactttactttattctaggaatttgatccgggcttctaggaacatcaataagccttctaattcgtgctgaattaggccaacctggtgctttcctaagaagtgaccaaatctataatgtgctggtcaccgcccacgcattcttaataatctttttcttagtaataccaattttcatcggtggattcggaaactgactaatccctctaatacttgcagcaccagacatagcattcccccgactgaataatataagcttctgactccttccgccatcactaacattactagtaatatccgccgccgtagaacaaggagccggaaccggatgaactgtatatccacccctctctgcaaacgtatcgcacagaggcccatccgtagacctagcaattttctctctacatttagccggggtatcctctattttaaggtctattaattttctaactacagtaaaaaatatgcgatctaaaggtctaaccccagagcgaattccactttttgtttgagcagtcgctgtaacaactctactccttcttctatccctacccgttttagccggtgctattactatgctattaaccgaccgaaatctaaacacagccttttttgacccggctgggggtggcgacccaatcctttac------------
>Chaetozone_sp_EBS61o-Po75
-acactttactttattctaggaatttgatccgggcttctaggaacatcaataagccttctaattcgtgctgaattaggccaacctggtgctttcctaagaagtgaccaaatctataatgtgctggtcaccgcccacgcattcttaataatctttttcttagtaataccaattttcatcggtggattcggaaactgactaatccctctaatacttgcagcaccagacatagcattcccccgactgaataatataagcttctgactccttccgccatcactaacattactagtaatatccgccgccgtagaacaaggagccggaaccggatgaactgtatatccacccctctctgcaaacgtatcgcacagaggcccatccgtagacctagcaattttctctctacatttagccggggtatcctctattttaaggtctattaattttctaactacagtaaaaaatatgcgatctaaaggtctaaccccagagcgaattccactttttgtttgagcagtcgctgtaacaactctactccttcttctatccctacccgttttagccggtgctattactatgctattaaccgaccgaaatctaaacacagccttttttgacccggctgggggtggcgacccaatcctttac------------
>Chaetozone_sp_HLC-30462
-accctttacttcatttttggcgtttgatctggtctcctgggcacctctataagcctactaattcgcgcagaattaggtcagccagggcccctccttgggagcgaccaaatctataatgtactcgtaaccgcccatgcatttttaataattttcttcctagtaataccagtatttattggtgggtttggtaactggttagtcccacttatactcgctgctccagacatggcgttcccccgccttaataatataagcttctgacttcttccaccctccctaacactcctagtaatatctgccgtcgtagaacaaggggcaggaacaggatgaacagtctacccgcccctatcaggaaatatttcccacagggggccctctgtagacttagccattttttctctacaccttgcaggcgtctcctcaattcttagttctattaacttcattaccacagcaaaaaatatacgccccaaaggttttacccccgaacgaatatctttatttgtctgagctgttgctattactactatactactcctcctctctcttccagttctagctggcgccattactatacttcttacagaccgaaatttaaacacctccttctttgacccaactggcggaggtgacccgattctttaccaacacctattt
>Chaetozone_sp_MA29
-acactttactttattctaggaatttgatccgggcttctaggaacatcaataagccttctaattcgtgctgaattaggccaacctggtgctttcctaagaagtgaccaaatctataatgtgctggtcaccgcccacgcattcttaataatctttttcttagtaataccaattttcatcggtggattcggaaactgactaatccctctaatacttgcagcaccagacatagcattcccccgactgaataatataagcttctgactccttccgccatcactaacattactagtaatatccgccgccgtagaacaaggagccggaaccggatgaactgtatatccacccctctctgcaaacgtatcgcacagaggcccatccgtagacctagcaattttctctctacatttagccggggtatcctctattttaaggtctattaattttctaactacagtaaaaaatatgcgatctaaaggtctaaccccagagcgaattccactttttgtttgagcagtcgctgtaacaactctactccttcttctatccctacccgttttagccggtgctattactatgctattaaccgaccgaaatctaaacacagccttttttgacccggctgggggtggcganccaatcctttac------------
>Chaetozone_sp_MG026
aactctttattttatctttgggatctgatccggcctcctgggaacctctataagcctcctaattcgcacagagctcggacaaccaggccccctcctcggcagagaccaagtctacaacgttctcgtaacagcccatgcattcctaataattttttttctagtaatacctgtcttcattggtgggtttggcaactgactaatcccacttatactcgctgcacccgacatggcatttccacgactaaacaatataagattctgacttctacccccatccctcacacttctagttatatccgctgttgtagaacagggcgcaggaacaggatgaactgtttacccaccactttcaagaaacatttcccacagcgggccctctgtagatctcgccatcttttctctacacctggcaggagtttcctcaatccttagctccatcaattttatcaccacagcaaaaaacatacgcccaaaaggccttacccccgaacgtatacccttattcgtatggagtgttgctattaccactgttcttctccttctatctcttcccgttctagccggcgccattactatactacttactgaccgaaatcttaatacatcattcttcgaccctaccggaggaggagaccccgtcctataccaacacttattt
>Chaetozone_sp_MG159
aactctttattttatctttgggatctgatccggcctcctgggaacctctataagcctcctaattcgcacagagctcggacaaccaggccccctcctcggcagagaccaagtctacaacgttctcgtaacagcccatgcattcctaataattttttttctagtaatacctgtcttcattggtgggtttggcaactgactaatcccacttatactcgctgcacccgacatggcatttccacgactaaacaatataagattctgacttctacccccatccctcacacttctagttatatccgctgttgtagaacagggcgcaggaacaggatgaactgtttacccaccactttcaagaaacatttcccacagcgggccctctgtagatctcgccatcttttctctacacctggcaggagtttcctcaatccttagctccatcaattttatcaccacagcaaaaaacatacgcccaaaaggccttacccccgaacgtatacccttattcgtatggagtgttgctattaccactgttcttctccttctatctcttcccgttctagccggcgccattactatactacttactgaccgaaatcttaatacatcattcttcgaccctaccggaggaggagaccccgtcctataccaacacttattt
>Chaetozone_sp_MG388
cacactttacttcctattcggtatctgatccgggctcttaggaacctcgataagcttactcatccgagtagaactggcccaacctggcccattcctaggtagcgaccaaatctacaacgttctagtaaccgcacacgctttcttaataatcttttttctcgtaataccagtctttatcggcggcttcggaaactgactcatccccctaataattgccgcaccagacatagcatttcctcgcctaaacaatataagattctgactcctccccccctcactcacactcctagtaatatccgccggtgttgagcaaggcgccggcacaggttgaaccgtctaccccccacttgccggaaacatctgccacaggggcccttcagtagacctcgcaatcttctcactccacctagcaggtgtatcctcaatcctaagctccatcaacttcatcacaacagcaaaaaatatacgccacaaaggtcttacacccgagcgtacaccactatttgtctgaagcgtagccatcacaaccctactccttctgctatccctcccggttcttgcaggagccattactatacttttaactgaccgaaaccttatt---------------------------------------------------------
>Chaetozone_sp_MG393
-actctatactttctttttggaatctgatgtggcttactaggtacatcaataagacttcttatccgatttgaactcgcccaaccaggcacatttctcggaaacgaccaaatctataacgttctagtaaccgcacacgccttcctaataatcttcttcctcgtaatacccgtcttcatcggcggatttggaaactgattagtcccccttatactatctgccccggacatagcattcccacgactaaataacataagattctgacttcttcccccctcccttaccctcctagtaatgtctgctgtcgttgagcaaggcgccggaacaggatgaacggtatatccgcctcttgccggaaacgtctgccatagtggaccctcagtagaccttgctatcttctcccttcatcttgcaggcatctcatcaattctaagctcaatcaactttatcaccacagcaaaaaacatacgccataaaggaataacacccgaacgcatccctttattcgtttgagcggtagttcttacaaccatcctcctccttctatcactacctgtcctcgcaggaggcctaacaatactactaacagaccgtaatataaatacatcattctttgaccccacaggaggaggggaccccgttctataccaacacctattt
>Chaetozone_sp_NB-Po17
-acactttactttattctaggaatttgatccgggcttctaggaacatcaataagccttctaattcgtgctgaattaggccaacctggtgctttcctaagaagtgaccaaatctataatgtgctggtcaccgcccacgcattcttaataatctttttcttagtaataccaattttcatcggtggattcggaaactgactaatccctctaatacttgcagcaccagacatagcattcccccgactgaataatataagattctgactccttccaccatcactaacattactagtaatatccgccgccgtagaacaaggagccggaaccggatggactgtatatccgcccctctctgcaaacgtatcgcacagaggcccatccgtagacctagcaattttctctctacatttagccggggtatcctctattttaaggtctattaattttctaactacagtaaaaaatatgcgatctaaaggtctaaccccagagcgaattccactttttgtttgagcagtcgctgtaacaactctactccttcttctatccctacccgttttagccggtgctattactatgctattaaccgaccgaaatctaaacacagccttttttgacccggctgggggtggcgacccaatcctttac------------
>Chaetozone_sp_NB-Po348
-acactttactttattctaggaatttgatccgggcttctaggaacatcaataagccttctaattcgtgctgaattaggccaacctggtgctttcctaagaagtgaccaaatctataatgtgctggtcaccgcccacgcattcttaataatctttttcttagtgataccaattttcatcggtggattcggaaactgactaatccctctaatacttgcagcaccagacatagcattcccccgactgaataatataagcttctgactccttccgccatcactaacattactagtaatatccgccgccgtagaacaaggagccggaaccggatgaactgtatatccacccctctctgcaaacgtatcgcacagaggcccatccgtagacctagcaattttctctctacatttagccggggtatcctctattttaaggtctattaattttctaactacagtaaaaaatatgcgatctaaaggtctaaccccagagcgaattccactttttgtttgagcagtcgctgtaacaactctactccttcttctatccctacccgttttagccggtgctattactatgctattaaccgaccgaaatctaaacacagccttttttgacccggctgggggtggcgacccaatcctttac------------
>Chaetozone_sp_NB-Po474
-acactttactttattctaggaatttgatccgggcttctaggaacatcaataagccttctaattcgtgctgaattaggccaacctggtgctttcctaagaagtgaccaaatctataatgtgctggtcaccgcccacgcattcttaataatctttttcttagtaataccaattttcatcggtggattcggaaactgactaatccctctaatacttgcagcaccagacatagcattcccccgactgaataatataagcttctgactccttccgccatcactaacattactagtaatatccgccgccgtagaacaaggagccggaaccggatgaactgtatatccacccctctctgcaaacgtatcgcacagaggcccatccgtagacctagcaattttctctctacatttagccggggtatcctctattttaaggtctattaattttctaactacagtaaaaaatatgcgatctaaaggtctaaccccagagcgaattccactttttgtttgagcagtcgctgtaacaactctactccttcttctatccctacccgttttagccggtgctattactatgctattaaccgaccgaaatctaaacacagccntttttgacccggctgggggtggcgacccaatcctttac------------
>Chaetozone_sp_NB-Po603
-acactttactttattctaggaatttgatccgggcttctaggaacatcaataagccttctaattcgtgctgaattaggccaacctggtgctttcctaagaagtgaccaaatctataatgtgctggtcaccgcccacgcattcttaataatctttttcttagtaataccaattttcatcggtggattcggaaactgactaatccctctaatacttgcagcaccagacatagcattcccccgactgaataatataagcttctgactccttccgccatcactaacattactagtaatatccgccgccgtagaacaaggagccggaaccggatgaactgtatatccacccctctctgcaaacgtatcgcacagaggcccatccgtagacctagcaattttctctctacatttagccggggtatcctctattttaaggtctattaattttctaactacagtaaaaaatatgcgatctaaaggtctaaccccagagcgaattccactttttgtttgagcagtcgctgtaacaactctactccttcttctatccctacccgttttagccggtgctattactatgctattaaccgaccgaaatctaaacacagccttttttgacccggctgggggtggcgacccaatcctttac------------
>Chaetozone_sp_NBAAV025-14
tactttatattttatccttggaatctgatccgggctgcttggcacgtcaataagcctgctcatccgcactgaactaggccaacccgggccctttctaaaaagagaccaaatctacaacgtaatcgtcaccgcccatgcattcctaataattttcttcctagtaatacctgtttttattggaggcttcggaaactgattagtgcctctaatactagccgccccagatatagcttttccgcggttaaataatataagcttctggctcctcccaccatctctcactttactaacaatatcagccgctgttgaacaaggcgcaggcacaggttggaccgtatacccccctctcgccagaaacatttcacatagaggcccctccgtcgacctggcgatcttctcccttcaccttgcgggaatctcatcaatccttagctcagtaaattttctcaccacagtaaaaaacatgcgctctaaaggcctaacaccagaacgcatccctctcttcgtctgagccgtagcaataaccactctcctcctgctcctctccctccctgttcttgccgggggaattacaatgctacttactgaccgaaatcttaacacctccttctttgacccggctggaggcggagaccccatcctataccagcacctattt
>Chaetozone_sp_NBAAV026-14
tactttatattttatccttggaatctgatccgggctgcttggcacgtcaataagcctgctcatccgcactgaactaggccaacccgggccctttctaaaaagagaccaaatctacaacgtaatcgtcaccgcccatgcattcctaataattttcttcctagtaatacctgtttttattggaggcttcggaaactgattagtgcctctaatactagccgccccagatatagcttttccgcggttaaataatataagcttctggctcctcccaccatctctcactttactaacaatatcagccgctgttgaacaaggcgcaggcacaggttggaccgtatacccccctctcgccagaaacatttcacataggggcccctccgtcgacctggcgatcttctcccttcaccttgcgggaatctcatcaatccttagctcagtaaattttctcaccacagtaaaaaacatgcgctctaaaggcctaacaccagaacgcatccctctcttcgtctgagccgtagcaataaccactctcctcctgctcctctccctccctgttcttgccgggggaattacaatgctacttactgaccgaaatcttaacacctccttctttgacccggctggaggcggagaccccatcctataccagcacctattt
>Chaetozone_sp_NBAAV027-14
tactttatattttatccttggaatctgatccgggctgcttggcacgtcaataagcctgctcatccgcactgaactaggccaacccgggccctttctaaaaagagaccaaatctacaacgtaatcgtcaccgcccatgcattcctaataattttcttcctagtaatacctgtttttattggaggcttcggaaactgattagtgcctctaatactagccgccccagatatagcttttccgcggttaaataatataagcttctggctcctcccaccatctctcactttactaacaatatcagccgctgttgaacaaggcgcaggcacaggttggaccgtatacccccctctcgccagaaacatttcacataggggcccctccgtcgacctggcgatcttctcccttcaccttgcgggaatctcatcaatccttagctcagtaaattttctcaccacagtaaaaaacatgcgctctaaaggcctaacaccagaacgcatccctctcttcgtctgagccgtagcaataaccactctcctcctgctcctctccctccctgttcttgccgggggaattacaatgctacttactgaccgaaatcttaacacctccttctttgacccggctggaggcggagaccccatcctataccagcacctattt
>Chaetozone_sp_NBAAV029-14
tactttatattttatccttggaatctgatccgggctgcttggcacgtcaataagcctgctcatccgcactgaactaggccaacccgggccctttctaaaaagagaccaaatctacaacgtaatcgtcaccgcccatgcattcctaataattttcttcctagtaatacctgtttttattggaggcttcggaaactgattagtgcctctaatactagccgccccagatatagcttttccgcggttaaataatataagcttctggctcctcccaccatctctcactttactaacaatatcagccgctgttgaacaaggcgcaggcacaggttggaccgtatacccccctctcgccagaaacatttcacataggggcccctccgtcgacctggcgatcttctcccttcaccttgcgggaatctcatcaatccttagctcagtaaattttctcaccacagtaaaaaacatgcgctctaaaggcctaacaccagaacgcatccctctcttcgtctgagccgtagcaataaccactctcctcctgctcctctccctccctgttcttgccgggggaattacaatgctacttactgaccgaaatcttaacacctccttctttgacccggctggaggcggagaccccatcctataccagcacctattt
>Chaetozone_sp_NTNUVM68231
aactctttattttatctttggaatctgatcgggcctcctgggaacctctataagcctcctaatccgcgcagaactcggacaaccgggccccctcctcggcagggaccaaatctacaacgttctcgtaacagcccacgcattcctaataatttttttcctggttatacctgtatttatcggcggatttggaaattgattaatcccacttatactcgccgcgccggacatagcatttccacgactaaataatataagattctgacttctgcccccgtccctcacacttctggttatatccgctgttgtagaacaaggcgcgggaacaggatgaactgtttaccccccactctcaagaaatatttcccacagcgggccctctgtagacctcgccatcttttctctacacctcgcaggagtctcctcaatccttagctccatcaattttatcaccacagcaaaaaacatgcgccccaaaggccttacccccgaacgtatgcccctatttgtgtgaagtgttgctatcaccactgttcttctccttctctctctccccgttctagccggcgccattactatactacttactgaccgaaacctaaacacatcattctttgaccccaccggaggaggagatccagtcctgtaccaacacttattc
>Chaetozone_sp_NTNUVM74462
-------------------------------------------------------------------------------------------------------ggccaagtctacaacgttctcgtaacagcccatgcattcctaataattttttttctagtaatacctgtcttcattggtgggtttggcaactgactaatcccacttatactcgctgcacccgacatggcatttccacgactaaacaatataagattctgacttctacccccatccctcacacttctagttatatccgctgttgtagaacagggcgcaggaacaggatgaactgtttacccaccactttcaagaaacatttcccacagcgggccctctgtagatctcgccatcttttctctacacctggcaggagtttcctcaatccttagctccatcaattttatcaccacagcaaaaaacatacgcccaaaaggccttacccccgaacgtatacccttcctcgtatggagtgttgctattaccactgttcttctccttctatctcttcccgttctagccggcgccattactatactacttactgagcgaaatcttaatacatcattcttcgaccctaccggangaggagaccccgtcctataccaacacntattt
>Chaetozone_sp_NTNUVM74464
aactctttattttatctttgggatctgatccggcctcctgggaacctctataagcctcctaattcgcacagagctcggacaaccaggccccctcctcggcagagaccaagtctacaacgttctcgtaacagcccatgcattcctaataattttttttctagtaatacctgtcttcattggtgggtttggcaactgactaatcccacttatactcgctgcacccgacatggcatttccacgactaaacaatataagattctgacttctacccccatccctcacacttctagttatatccgctgttgtagaacagggcgcaggaacaggatgaactgtttacccaccactttcaagaaacatttcccacagcgggccctctgtagatctcgccatcttttctctacacctggcaggagtttcctcaatccttagctccatcaattttatcaccacagcaaaaaacatacgcccaaaaggccttacccccgaacgtatacccctattcgtatggagtgttgctattaccactgttcttctccttctatctcttcccgttctagccggcgccattactatactacttactgaccgaaatcttaatacatcattcttcgaccctaccggaggaggagaccccgtcctataccaacacttattt
>Chaetozone_sp_NTNUVM74468
-----------------------------------------------------------------------------------------------------------------------------------------------------------------------------------ccgggtttggcaactgactaatcccacttatactcgctgcacccgacatggcatttccacgactaaacaatataagattctgacttctacccccatccctcacacttctagttatatccgctgttgtagaacagggcgcaggaacaggatgaactgtttacccaccactttcaagaaacatttcccacagcgggccctctgtagatctcgccatcttttctctacacctggcaggagtttcctcaatccttagctccatcaattttatcaccacagcaaaaaagatacgcccaaaaggccttacccccgaacgtatgcccttattcgtatggagtgttgctattaccactgttcttctccttctatctcttcccgttctagccggcgccattactatactacttactgaccgaaatcttaatacatcattcttcga-------------------------------------------
>Chaetozone_sp_NTNUVM74469
---------------------------------------------------------------------------------------ccccctcctcggcagagaccaagtttacaacgttctcgtaacagcccatgcattcttaataattttttttctagtaatacctgtcttcattggtgggtttggcaactgactaatcccacttatactcgctgcacccgacatggcatttccacgactaaacaatataagattctgacttctacccccatccctcacacttctagttatatccgctgttgtagaacagggcgcaggaacaggatgaactgtttacccaccactttcaagaaacatttcccacagcgggccctctgtagatctcgccatcttttctctacmcctggcaggagtttcctcaatccttagctccatcaattttatcaccacagcaaaaaacatacgcccaaaaggccttacccccgaacgtatacccctattcgtatggagtgttgctattaccactgttcttctccttctatctcttcccgttctagccggcgccattactatactacttactgaccgaaatcttaatacatcattcttcgaccctac-------------------------------------
>Chaetozone_sp_NTNUVM74470
------------------------------------------------------------------------------------------------------------------------------------ccatgcattcctaataattttttttcttg-aatacctgtcttcattggtgggtttggcaactgactaatcccacttatactcgctgcacccgacatggcatttccacgactaaacaatataagattctgacttctacccccatccctcacacttctagttatatccgctgttgtagaacagggcgcaggaacaggatgaactgtttacccaccactttcaagaaacatttcccacagcgggccctctgtagatctcgccatcttttctctacacctggcaggagtttcctcaatccttagctccatcaattttatcaccacagcaaaaaacatacccccaaaaggccttacacccgaacgtatacccctattcgtatggagtgttgctattaccactgttcttctccttcaatctcttcccgttctagccggcgccattactatactacttactgaccgaaatcttaatacatcattcttcgaccctaccg-----------------------------------
>Chaetozone_sp_NTNUVM74483
--------------------------------------------------------tattaatccgagcggaactaggccaaccaggcccccttcttggaagagaccaaatttataacgttctcgtaaccgcccacgcgttcttgataatcttcttcctcgtcatgcctgtgtttattggtggctttgggaactggctaatcccactcatactcgccgccccagacatggctttcccccgactaaacaatataagattctggcttctcccaccatcattaaccctccttgtaatatccgccgttgttgaacaaggcgctggaacaggatgaactgtctaccccccactatcaagaaacgtctcacatagtggcccttccgtagatctagcaatcttctccctccatcttgcaggtgtctcctctatccttagctctattaactttattacaacagcaaaaaacatgcgccctaaaggcctcaccccagaacgcatacctttatttgtgtggggcgtggctatcaccaccgttcttcttcttctttccctgccagttcttgcaggagctatcaccatacttctcaccgaccgaaacctaaacacctcattcttcgaccccactngtggtggagaccctgtactatatcancacctgttt
>Chaetozone_sp_NTNUVM74484
---------------------------------------------------------------ccgagcggaactaggccaaccaggcccccttcttggaagagaccaaatttataacgttctcgtaaccgcccacgcgttcttgataatcttcttcctcgtcatacctgtgtttattggtggctttgggaactggctaatcccactcatactcgccgccccagacatggctttcccccgactaaacaatataagattctggcttctcccaccatcattaaccctccttgtaatatccgccgttgttgaacaaggcgctggaacaggatgaactgtctaccccccactatcaagaaacgtctcacatagtggcccttccgtagatctagcaatcttctccctccatcttgcaggtgtctcctctatccttagctctattaactttattacaacagcaaaaaacatgcgccctaaaggcctcaccccagaacgcatacctttatttgtatggggcgtggctatcaccaccgttcttcttcttctttccctgccagttcttgcaggaggtatcaccatgcttctcacag-----------------------------------------------------------------------
>Chaetozone_sp_NTNUVM74486
----------------------------------------ggcacctc-ataagcctattaatccgagcggaactaggccaaccaggcccccttcttggaagagaccaaatttataacgttctcgtaaccgcccacgcgttcttgataatcttcttcctcgtcatgcctgtgtttattggtggctttgggaactggctaatcccactcatactcgccgccccagacatggctttcccccgactaaacaatataagattctggcttctcccaccatcattaaccctccttgtaatatccgccgttgttgaacaaggcgctggaacaggatgaactgtctaccccccactatcaagaaacgtctcacatagtggcccttccgtagatctagcaatcttctccctccatcttgcaggtgtctcctctatccttagctctattaactttattacaacagcaaaaaacatgcgccctaaaggcctcaccccagaacgcatacctttatttgtgtggggcgtggctatcaccaccgttcttcttcttctttccctgccagttcttgcaggagctatcaccatacttctcacagaccgaaacctaaacacctcattcttcgaccccactggtggtggagaccctgtactatatcaacacctgttt
>Chaetozone_sp_NTNUVM74487
----------------------------------------------------------------------------------------------------------------------------------------gcgttcttgataatcttcttcctcgtcatgcctgtgtttattggtggctttgggaactggctaatcccactcatactcgccgccccagacatggctttcccccgactaaacaatataagattctggcttctcccaccatcattaaccctccttgtaatatccgccgttgttgaacaaggcgctggaacaggatgaactgtctaccccccactatcaagaaacgtctcacatagtggcccttccgtagatctagcaatcttctccctccatcttgcaggtgtctcctctatccttagctctattaactttattacaacagcaaaaaacatgcgccctaaaggcctcaccccagaacgcatacctttatttgtgtggggcgtggctatcaccaccgttcttcttcttctttccctgccagttcttgcaggagctatcaccatacttctcacagaccgaaacctaaacacctcattcttcgaccccactggtggtggagaccctgtactatatcaacacctgttt
>Chaetozone_sp_NTNUVM74488
aaccctttactttatttttggaatgtgatcaggactcctgggcacctcaataagcctattaatccgagcggaagtaggccaaccaggcccccttcttggaagagaccaaatttataacgttctcgtaaccgcccacgcgttcttgataatcttcttcctcgtcatgcctgtgtttattggtggctttgggaactggctaatcccactcatactcgccgccccagacatggctttcccccgactaaacaatataagattctggcttctcccaccatcattaaccctccttgtaatatccgccgttgttgaacaaggcgctggaacaggatgaactgtctaccccccactatcaagaaacgtctcacatagtggcccttccgtagatctagcaatcttctccctccatcttgcaggtgtctcctctatccttagctctattaactttattacaacagcaaaaaacatgcgccctaaaggcctcaccccagaacgcatacctttatttgtatggggcgtggctatcaccaccgttcttcttcttctttccctgccagttcttgcaggagctatcaccatacttctcacagaccgaaacctaaacacctcattcttccaccctactggtggtggagaccctgtactatacnaacacctgtct
>Chaetozone_sp_NTNUVM74489
---------------------------------------tggtacatccataagccttctcatccgcactgaactaggccagccgggcccctttctaaaaagagaccaaatctataacgtcattgtcaccgcccacgcatttctgataattttttttatggtaatgcccatctttattgggggcttcggaaattggctaatccccctcatgttggccgccccagatatagctttcccacgattaaataacataagcttctggctcctacccccctccctcaccttacttacaatatcagcagccgttgaacaaggagctggcaccggttgaacagtttatccccccctcgccagaaatatttcacatagaggcccctcagtcgaccttgccatcttctcccttcaccttgcgggtatctcctcaattcttagctcagtaaactttctaaccaccgtaaaaaacatacgctctaaaggtcttacaccagaacgcatcccactattcgtttgggctgtaacaacaaccaccatacttctactactctcactccccgttctcgctggtgcaattacaatactattaactgaccgaaatcttaacacagcattctttgaccccgctggcggaggagaccctatcctctaccaacacttattt
>Chaetozone_sp_NTNUVM74490
-actttatactttatcctcggcatctgatcgggcctactkggtacatccataagccttctcatccgcactgaactaggccagccgggcccctttctaaaaagagaccaaatctataacgtcattgtcaccgcccacgcatttctgataattttttttatggtaatgcccatctttattgggggcttcggaaattggctaatccccctcatgttggccgccccagatatagctttcccacgattaaataacataagcttctggctcctacccccctccctcaccttacttacaatatcagcagccgttgaacaaggagctggcaccggttgaacagtttatccccccctcgccagaaatatttcacatagaggcccctcagtcgaccttgccatcttctcccttcaccttgcgggtatctcctcaattcttagctcagtaaactttctaaccaccgtaaaaaacatacgctctaaaggtcttacaccagaacgcatcccactattcgtttgggctgtaacaacaaccaccatacttctactactctcactccccgttctcgctggtgcaattacaatactattaactgaccgaaatcttaacacagcattctttgaccccgctggcggaggagaccctatcctctaccaacacttatt-
>Chaetozone_sp_NTNUVM74491
--------------tcctcggcatctgatcgggcctacttggtacatccataagccttctcatccgcactgaactaggccagccgggcccctttctaaaaagagaccaaatctataacgtcattgtcaccgcccacgcatttctgataattttttttatggtaatgcccatctttattgggggcttcggaaattggctaatccccctcatgttggccgccccagatatagctttcccacgattaaataacataagcttctggctcctacccccctccctcaccttacttacaatatcagcagccgttgaacaaggagctggcaccggttgaacagtttatccccccctcgccagaaatatttcacatagaggcccctcagtcgaccttgccatcttctcccttcaccttgcgggtatctcctcaattcttagctcagtaaactttctaaccaccgtaaaaaacatacgctctaaaggtcttacaccagaacgcatcccactattcgtttgggctgtaacaacaaccaccatacttctactactctcactccccgttctcgctggtgcaattacaatactattaactgaccgaaatcttaacacagcattctttgaccccgctggcsgaggagaccctatcctctaccaacacntattt
>Chaetozone_sp_NTNUVM74492
-------------------------------ggcctacttggtacatccataagccttctcatccgcactgaactaggccagccgggcccctttctaaaaagagaccaaatctataacgtcattgtcaccgcccacgcatttctgataattttttttatggtaatgcccatctttattgggggcttcggaaattggctaatccccctcatgttggccgccccagatatagctttcccacgattaaataacataagcttctggctcctacccccctccctcaccttacttacaatatcagcagccgttgaacaaggagctggcaccggttgaacagtttatccccccctcgccagaaatatttcacatagaggcccctcagtcgaccttgccatcttctcccttcaccttgcgggtatctcctcaattcttagctcagtaaactttctaaccaccgtaaaaaacatacgctctaaaggtcttacaccagaacgcatcccactattcgtttgggctgtaacaacaaccaccatacttctactactctcactccccgttctcgctggtgcaattacaatactattaactgaccgaaatcttaacacagcattctttgaccccgctggcggaggagaccctatcctctaccaacacttattt
>Chaetozone_sp_NTNUVM74493
----------------------------------------ggtacatccataagccttctcatccgcactgaactaggccagccgggcccctttctaaaaagagaccaaatctataacgtcattgtcaccgcccacgcatttctgataattttttttatggtaatgcccatctttattgggggcttcggaaattggctaatccccctcatgttggccgccccagatatagctttcccacgattaaataacataagcttctggctcctacccccctccctcaccttacttacaatatcagcagccgttgaacaaggagctggcaccggttgaacagtttatccccccctcgccagaaatatttcacatagaggcccctcagtcgaccttgccatcttctcccttcaccttgcgggtatctcctcaattcttagctcagtaaactttctaaccaccgtaaaaaacatacgctctaaaggtcttacaccagaacgcatcccactattcgtttgggctgtaacaacaaccaccatacttctactactctcactccccgttctcgctggtgcaattacaatactattaactgaccgaaatcttaacacagcattctttgaccccgctggcggaggagaccctatcctctaccaacacttattt
>Chaetozone_sp_NTNUVM74494
-------------------------------ggcctacttggtacatccataagccttctcatccgcactgaactaggccagccgggcccctttctaaaaagagaccaaatctataacgtcattgtcaccgcccacgcatttctgataattttttttatggtaatgcccatctttattgggggcttcggaaattggctaatccccctcatgttggccgccccagatatagctttcccacgattaaataacataagcttctggctcctacccccctccctcaccttacttacaatatcagcagccgttgaacaaggagctggcaccggttgaacagtttatccccccctcgccagaaatatttcacatagaggcccctcagtcgaccttgccatcttctcccttcaccttgcgggtatctcctcaattcttagctcagtaaactttctaaccaccgtaaaaaacatacgctctaaaggtcttacaccagaacgcatcccactattcgtttgggctgtaacaacaaccaccatacttctactactctcactccccgttctcgctggtgcaattacaatactattaactgaccgaaatcttaacacagcattctttgaccccgctggcggaggagaccctatcctctaccaacacttattt
>Chaetozone_sp_NTNUVM74495
------------------------------gggcctacttggtacatccataagccttctcatccgcactgaactaggccagccgggcccctttctaaaaagagaccaaatctataacgtcattgtcaccgcccacgcatttctgataattttttttatggtaatgcccatctttattgggggcttcggaaattggctaatccccctcatgttggccgccccagatatagctttcccacgattaaataacataagcttctggctcctacccccctccctcaccttacttacaatatcagcagccgttgaacaaggagctggcaccggttgaacagtttatccccccctcgccagaaatatttcacatagaggcccctcagtcgaccttgccatcttctcccttcaccttgcgggtatctcctcaattcttagctcagtaaactttctaaccaccgtaaaaaacatacgctctaaaggtcttacaccagaacgcatcccactattcgtttgggctgtaacaacaaccaccatacttctactactctcactccccgttctcgctggtgcaattacaatactattaactgaccgaaatcttaacacagcattctttgaccccgctggcggaggagaccctatcctctaccaacacttattt
>Chaetozone_sp_NTNUVM74496
--------------------------------gcctacttggtacatccataagccttctcatccgcactgaactaggccagccgggcccctttctaaaaagagaccaaatctataacgtcattgtcaccgcccacgcatttctgataattttttttatggtaatgcccatctttattgggggcttcggaaattggctaatccccctcatgttggccgccccagatatagctttcccacgattaaataacataagcttctggctcctacccccctccctcaccttacttacaatatcagcagccgttgaacaaggagctggcaccggttgaacagtttatccccccctcgccagaaatatttcacatagaggcccctcagtcgaccttgccatcttctcccttcaccttgcgggtatctcctcaattcttagctcagtaaactttctaaccaccgtaaaaaacatacgctctaaaggtcttacaccagaacgcatcccactattcgtttgggctgtaacaacaaccaccatacttctactactctcactccccgttctcgctggtgcaattacaatactattaactgaccgaaatcttaacacagcattctttgaccccgctggcggaggagaccctatcctctaccaacacttattt
>Chaetozone_sp_NTNUVM74497
-------------------------------ggcctacttggtacatccataagccttctcatccgcactgaactaggccagccgggcccctttctaaaaagagaccaaatctataacgtcattgtcaccgcccacgcatttctgataattttttttatggtaatgcccatctttattgggggcttcggaaattggctaatccccctcatgttggccgccccagatatagctttcccacgattaaataacataagcttctggctcctacccccctccctcaccttacttacaatatcagcagccgttgaacaaggagctggcaccggttgaacagtttatccccccctcgccagaaatatttcacatagaggcccctcagtcgaccttgccatcttctcccttcaccttgcgggtatctcctcaattcttagctcagtaaactttctaaccaccgtaaaaaacatacgctctaaaggtcttacaccagaacgcatcccactattcgtttgggctgtaacaacaaccaccatacttctactactctcactccccgttctcgctggtgcaattacaatactattaactgaccgaaatcttaacacagcattctttgaccccgctggcggaggagaccctatcctctaccaacacttattt
>Chaetozone_sp_NTNUVM74498
----------------------------------ctacttggtacatccataagccttctcatccgcactgaactaggccagccgggcccctttctaaaaagagaccaaatctataacgtcattgtcaccgcccacgcatttctgataattttttttatggtaatgcccatctttattgggggcttcggaaattggctaatccccctcatgttggccgccccagatatagctttcccacgattaaataacataagcttctggctcctacccccctccctcaccttacttacaatatcagcagccgttgaacaaggagctggcaccggttgaacagtttatccccccctcgccagaaatatttcacatagaggcccctcagtcgaccttgccatcttctcccttcaccttgcgggtatctcctcaattcttagctcagtaaactttctaaccaccgtaaaaaacatacgctctaaaggtcttacaccagaacgcatcccactattcgtttgggctgtaacaacaaccaccatacttctactactctcactccccgttctcgctggtgcaattacaatactattaactgaccgaaatcttaacacagcattctttgaccccgctggcggaggagaccctatcctctaccaacactta---
>Chaetozone_sp_NTNUVM74499
----------------------------------ctcctgggaacctctataagcctcctaattcgcacagagctcggacaaccaggccccctcctcggcagagaccaagtctacaacgttctcgtaacagcccatgcattcctaataattttttttctagtaatacctgtcttcattggtgggtttggcaactgactaatcccacttatactcgctgcacccgacatggcatttccacgactaaacaatataagattctgacttctacccccatccctcacacttctagttatatccgctgttgtagaacagggcgcaggaacaggatgaactgtttacccaccactttcaagaaacatttcccacagcgggccctctgtagatctcgccatcttttctctacacctggcaggagtttcctcaatccttagctccatcaattttatcaccacagcaaaaaacatacgcccaaaaggccttacccctgaacgtatacccttattcgtatggagtgttgctattaccactgttcttctccttctatctcttcccgttctagccggcgccattactatactacttactgaccgaaatcttaatacatcattcttcgaccctaccggaggaggagaccccgtcctataccaacacttattt
>Chaetozone_sp_NTNUVM74500
-----------------------------ctggcttagttggcacatcaataagcttattaattcgagctgaattaggtcaacctggctcctttctaagaagcgaccaaatttataatgtgttggtaacagcacacgcgtttctaataattttcttcctggtaatacccatcttcattggggggtttgggaactgactaatccccctaatactctccgcaccagacatagcattcccacgcctaaacaacataagcttctgacttttaccgcccgcccttacactacttgtaatatctgccgcagtagagcaaggcgctggcaccggctgaacagtctaccccccactagcagctaacctcgcccatagcgggccatcagttgacctagctatcttttcactccaccttgccggggtgtcttcaattctaagatcaattaattttctaacaaccgtaaaaaatatgcgctctaaaggcttaactctggagcgcatcccactctttgtgtgagcagtagcagtaacaaccctactactactgctatccctaccagttttggctggtgggatcacgatactactaaccgatcgtaacctaaacacctcattctttgacccagctggaggaggggatcctattttgtaccaacacctattc
>Chaetozone_sp_NTNUVM74501
-------------------------tgatccggcctcctgggaacctctataagcctcctaattcgcacagagctcggacaaccaggccccctcctcggcagagaccaagtctacaacgttctcgtaacagcccatgcattcctaataattttttttctagtaatacctgtcttcattggtgggtttggcaactgactaatcccacttatactcgctgcacccgacatggcatttccacgactaaacaatataagattctgacttctacccccatccctcacacttctagttatatccgctgttgtagaacagggcgcaggaacaggatgaactgtttacccaccactttcaagaaacatttcccacagcgggccctctgtagatctcgccatcttttctctacacctggcaggagtttcctcaatccttagctccatcaattttatcaccacagcaaaaaacatacgcccaaaaggccttacccccgaacgtatacccttattcgtatggagtgttgctattaccactgttcttctccttctatctcttcccgttctagccggcgccattactatactacttactgaccgaaatcttaatacatcattcttcgaccctaccggaggaggagaccccg--------------------
>Chaetozone_sp_NTNUVM74503
----------------------------------------ggcacttctataagtatgctcatccgcacagaactcggccaaccaggctcgtttctaaatagagaccaaatctataatgttatcgtcacggctcacgccttcctgataatcttcttccttgttatacctgtaataattgggggctttggcaattgactcgttcccctaatactcgccgccccagacatggcgttcccgcgcctcaacaatataaggttctggctactccccccctctctcaccctactagttctttccgccaccgtaggccagggcgcgggcaccgggtgaactgtttaccccccactatctagaaacgtcgcccacagcgggccttccgtagactttgcaatcgtttccctgcacctcgccggcatttcatcaattcttagagcagtaaacttcctaactactgtaaagaacatgcgtgtaaacgccatcaccccagcccgcatccctctatttgtttgggccgtcgccgtaaccacccttcttcttcttctgtccctcccggtcctcgcagcgggtatcaccatgcttctcaccgaccgcaatgtaaacaccgccttctttgaccccagcggtgggggagacccaattctctaccaacacttattt
>Chaetozone_sp_NTNUVM74504
--------------------------------------tgggaacctctataagcctcctaattcgcacagagctcggacaaccaggccccctcctcggcagagaccaagtctacaacgttctcgtaacagcccatgcattcctaataattttttttctagtaatacctgtcttcattggtgggtttggcaactgactaatcccacttatactcgctgcacccgacatggcatttccacgactaaacaatataagattctgacttctacccccatccctcacacttctagttatatccgctgttgtagaacagggcgcaggaacaggatgaactgtttacccaccactttcaagaaacatttcccacagcgggccctctgtagatctcgccatcttttctctacacctggcaggagtttcctcaatccttagctccatcaattttatcaccacagcaaaaaacatacgcccaaaaggccttacccccgaacgtatacccttattcgtatggagtgttgctattaccactgttcttctccttctatctcttcccgttctagccggcgccattactatactacttactgaccgaaatcttaatacatcattcttcgaccctaccggaggaggagaccccgtcctataccaacactta---
>Chaetozone_sp_NTNUVM74505
gacrctctacttcctcctcgggatctggtctgggcttataggcacctcaataagccttctcatccgcacagagctgggccaaccgggcacattcctgaataacgaccaactctacaacgttattgtaacagcccacgcattcctcataatcttcttcctagttataccggtatttattggtgggttcgggaactggctggtcccactcatacttgccgccccagatatggccttcccccgcctgaataatataagattctgacttctccccccctcgctagtcctccttgtaatatcagccgccgttgaacagggcgccggaaccgggtgaactgtctaccccccactctctacacacatatttcacaggggcccgtcagtagacttagcaattttctctctccacctagccggtgtctcctcaatcctgagatctattaacttccttactacagtaataaacatacgctccaacggccttacagccgcacgcatccccctgtttgtttgagccattgcagtaaccacatttctacttctcctctcactccctgtcctcgccgccggtatcacaatactcctcacagaccgaaacctaaacacctccttttttgacccggctggcggtggggacccaattctanaccaacacctgtt-
>Chaetozone_sp_NTNUVM74506
------------------------------------tataggcacctcaataagccttctcatccgcacagagctgggccaaccgggcacattcctgaataacgaccaactctacaacgttattgtaacagcccacgcattcctcataatcttcttcctagttataccggtatttattggtgggttcgggaactggctggtcccactcatacttgccgccccagatatggccttcccccgcctgaataatataagattctgacttctccccccctcgctagtcctccttgtaatatcagccgccgttgaacagggcgccggaaccgggtgaactgtctaccccccactctctacacacatatttcacaggggcccgtcagtagacttagcaattttctctctccacctagccggtgtctcctcaatcctgagatctattaacttccttactacagtaataaacatacgctccaacggccttacagccgcacgcatccccctgtttgtttgagccattgcagtaaccacatttctacttctcctctcactccctgtcctcgccgccggtatcacaatactcctcacagaccgaaacctaaacacctccttttttgacccggctggcggtggggacccaattctataccaacacctg---
>Chaetozone_sp_NTNUVM74507
--------------------------------------ttggcacatcaataagcttattaattcgagctgaattaggtcaacctggctcctttctaagaagcgaccaaatttataatgtgttggtaacagcacacgcgtttctaataattttcttcctggtaatacccatcttcattggggggtttgggaactgactaatccccctaatactctccgcaccagacatagcattcccacgcctaaacaacataagcttctgacttttaccgcccgcccttacactacttgtaatatctgccgcagtagagcaaggcgctggcaccggctgaacagtctaccccccactagcagctaacctcgcccatagcgggccatcagttgacctagctatcttttcactccaccttgccggggtgtcttcaattctaagatcaattaattttctaacaaccgtaaaaaatatgcgctctaaaggcttaactctggagcgcatcccactctttgtgtgagcagtagcagtaacaaccctactactactgctatccctaccagttttggctggtgggatcacgatactactaaccgatcgtaacctaaacacctcattctttgacccagctggaggaggggatcctattttgtaccaacacctattc
>Chaetozone_sp_NTNUVM74508
aactctttattttatctcggggatctgatccggcctcctgggaacctctataagcctcctaattcgcacagagctcggacaaccaggccccctcctcggcagagaccaagtctacaacgttctcgtaacagcccatgcattcctaataattttttttctagtaatacctgtcttcattggtgggtttggcaactgactaatcccacttatactcgctgcacccgacatggcatttccacgactaaacaatataagattctgacttctacccccatccctcacacttctagttatatccgctgttgtagaacagggcgcaggaacaggatgaactgtttacccaccactttcaagaaacatttcccacagcgggccctctgtagatctcgccatcttttctctacacctggcaggagtttcctcaatccttagctccatcaattttatcaccacagcaaaaaacatacgcccaaaaggccttacccccgaacgtatacccttattcgtatggagtgttgctattaccactgttcttctccttctatctcttcccgttctagccggcgccattactatactacttactgaccgaaatcttaatacatcattcttcgaccctaccggaggaggagaccccgtcctataccaacacttatt-
>Chaetozone_sp_NTNUVM74509
-actctttattttatctttgggatctgatccggcctcctgggaacctctataagcctcctaattcgcagagagctcggacaaccaggccccctcctcggcagagaccaagtctacaacgttctcgtaacagcccatgcattcctaataattttttttctagtaatacctgtcttcattggtgggtttggcaactgactaatcccacttatactcgctgcacccgacatggcatttccacgactaaacaatataagattctgacttctacccccatccctcacacttctagttatatccgctgttgtagaacagggcgcaggaacaggatgaactgtttacccaccactttcaagaaacatttcccacagcgggccctctgtagatctcgccatcttttctctacacctggcaggagtttcctcaatccttagctccatcaattttatcaccacagcaaaaaacatacgcccaaaaggccttacccccgaacgtatacccttattcgtatggagtgttgctattaccactgttcttctccttctatctcttcccgttctagccggcgccattactatactacttactgaccgaaatcttaatacatcattcttcgaccctaccggaggaggagaccccgtcctataccaacacttattt
>Chaetozone_sp_NTNUVM74510
aactctttattttatctttgggatctgatccggcctcctgggaacctctataagcctcctaattcgcacagagctcggacaaccaggccccctcctcggcagagaccaagtctacaacgttctcgtaacagcccatgcattcctaataattttttttctagtaatacctgtcttcattggtgggtttggcaactgactaatcccacttatactcgctgcacccgacatggcatttccacgactaaacaatataagattctgacttctacccccatccctcacacttctagttatatccgctgttgtagaacagggcgcaggaacaggatgaactgtttacccaccactttcaagaaacatttcccacagcgggccctctgtagatctcgccatcttttctctacacctggcaggagtttcctcaatccttagctccatcaattttatcaccacagcaaaaaacatacgcccaaaaggccttacccccgaacgtatacccttattcgtatggagtgttgctattaccactgttcttctccttctatctcttcccgttctagccggcgccattactatactacttactgaccgaaatcttaatacatcattcttcgaccctaccggaggaggagaccccgtcctataccaacacttattt
>Chaetozone_sp_NTNUVM74511
aactctttattttatctttgggatctgatccggcctgctgggaacctctataagcctcctaattcgcacagagctcggacaaccaggccccctcctcggcagagaccaagtctacaacgttctcgtaacagcccatgcattcctaataattttttttctagtaatacctgtcttcattggtgggtttggcaactgactaatcccacttatactcgctgcacccgacatggcatttccacgactaaacaatataagattctgacttctacccccatccctcacacttctagttatatccgctgttgtagaacagggcgcaggaacaggatgaactgtttacccaccactttcaagaaacatttcccacagcgggccctctgtagatctcgccatcttttctctacacctggcaggagtttcctcaatccttagctccatcaattttatcaccacagcaaaaaacatacgcccaaaaggccttacccccgaacgtatacccttattcgtatggagtgttgctattaccactgttcttctccttctatctcttcccgttctagccggcgccattactatactacttactgaccgaaatcttaatacatcattcctcgaccctaccggaggaggagaccccgtcctataccaacacttattt
>Chaetozone_sp_NTNUVM74513
aactctgtatgttatctttgggatgtgatccggcctcctgggaacctctataagcctcctaattcgcacagagctcggacaaccaggccccctcctcggcagagaccaagtctacaacgttctcgtaacagcccatgcattcctaataattttttttctagtaatacctgtcttcattggtgggtttggcaactgactaatcccacttatactcgctgcacccgacatggcatttccacgactaaacaatataagattctgacttctacccccatccctcacacttctagttatatccgctgttgtagaacagggcgcaggaacaggatgaactgtttacccaccactttcaagaaacatttcccacagcgggccctctgtagatctcgccatcttttctctacacctggcaggagtttcctcaatccttagctccatcaattttatcaccacagcaaaaaacatacgcccaaaaggccttacccccgaacgtatacccttattcgtatggagtgttgctattaccactgttcttctccttctatctcttcccgttctagccggcgccattactatactacttactgaccgaaatcttaatacatcattcttcgaccctaccggaggaggagaccccgtcctataccaacacttattt
>Chaetozone_sp_NTNUVM74514
-------------------------------ggcctcctgggaacctctataagcctcctaattcgcacagagctcggacaaccaggccccctcctcggcagagaccaagtctacaacgttctcgtaacagcccatgcattcctaataattttttttctagtaatacctgtcttcattggtgggtttggcaactgactaatcccacttatactcgctgcacccgacatggcatttccacgactaaacaatataagattctgacttctacccccatccctcacacttctagttatatccgctgttgtagaacagggcgcaggaacaggatgaactgtttacccaccactttcaagaaacatttcccacagcgggccctctgtagatctcgccatcttttctctacacctggcaggagtttcctcaatccttagctccatcaattttatcaccacagcaaaaaacatacgcccaaaaggccttacccccgaacgtatacccttattcgtatggagtgttgctattaccactgttcttctccttctatctcttcccgttctagccggcgccattactatactacttactgaccgaaatcttaatacatcattcttcgaccctaccggaggaggagaccccgtcctataccaacactta---
>Chaetozone_sp_NTNUVM74516
--------------------------------gcctcctgggaacctctataagcctcctaattcgcacagagctcggacaaccaggccccctcctcggcagagaccaagtctacaacgttctcgtaacagcccatgcattcctaataattttttttctagtaatacctgtcttcattggtgggtttggcaactgactaatcccacttatactcgctgcacccgacatggcatttccacgactaaacaatataagattctgacttctacccccatccctcacacttctagttatatccgctgttgtagaacagggcgcaggaacaggatgaactgtttacccaccactttcaagaaacatttcccacagcgggccctctgtagatctcgccatcttttctctacacctggcaggagtttcctcaatccttagctccatcaattttatcaccacagcaaaaaacatacgcccaaaaggccttacccccgaacgtatgcccttattcgtatggagtgttgctattaccactgttcttctccttctatctcttcccgttctagccggcgccattactatactacttactgaccgaaatcttaatacatcattcttcgaccctaccggaggaggagaccccgtcctataccaacactta---
>Chaetozone_sp_NTNUVM74517
------------------------------------cctgggaacctctataagcctcctaattcgcacagagctcggacaaccaggccccctcctcggcagagaccaagtctacaacgttctcgtaacagcccatgcattcctaataattttttttctagtaatacctgtcttcattggtgggtttggcaactgactaatcccacttatactcgctgcacccgacatggcatttccacgactaaacaatataagattctgacttctacccccatccctcacacttctagttatatccgctgttgtagaacagggcgcaggaacaggatgaactgtttacccaccactttcaagaaacatttcccacagcgggccctctgtagatctcgccatcttttctctacacctggcaggagtttcctcaatccttagctccatcaattttatcaccacagcaaaaaacatacgcccaaaaggccttacccccgaacgtatacccttattcgtatggagtgttgctattaccactgttcttctccttctatctcttcccgttctagccggcgccattactatactacttactgaccgaaatcttaatacatcattcttcgaccctaccggaggaggagaccccgtcctataccaacacttattt
>Chaetozone_sp_NTNUVM74518
-----------------------------ccggcctcctgggaacctctataagcctcctaattcgcacagagctcggacaaccaggccccctcctcggcagagaccaagtctacaacgttctcgtaacagcccatgcattcctaataattttttttctagtaatacctgtcttcattggtgggtttggcaactgactaatcccacttatactcgctgcacccgacatggcatttccacgactaaacaatataagattctgacttctacccccatccctcacacttctagttatatccgctgttgtagaacagggcgcaggaacaggatgaactgtttacccaccactttcaagaaacatttcccacagcgggccctctgtagatctcgccatcttttctctacacctggcaggagtttcctcaatccttagctccatcaattttatcaccacagcaaaaaacatacgcccaaaaggccttacccccgaacgtatacccttattcgtatggagtgttgctattaccactgttcttctccttctatctcttcccgttctagccggcgccattactatactacttactgaccgaaatcttaatacatcattcttcgaccctaccggaggaggagaccccgtcctataccaacacttattt
>Chaetozone_sp_NTNUVM74525
-------------------------------ggcctcctgggaacctctataagcctcctaattcgcacagagctcggacaaccaggccccctcctcggcagagaccaagtctacaacgttctcgtaacagcccatgcattcctaataattttttttctagtaatacctgtcttcattggtgggtttggcaactgactaatcccacttatactcgctgcacccgacatggcatttccacgactaaacaatataagattctgacttctacccccatccctcacacttctagttatatccgctgttgtagaacagggcgcaggaacaggatgaactgtttacccaccactttcaagaaacatttcccacagcgggccctctgtagatctcgccatcttttctctacacctggcaggagtttcctcaatccttagctccatcaattttatcaccacagcaaaaaacatacgcccaaaaggccttacccccgaacgtatacccttattcgtatggagtgttgctattaccactgttcttctccttctatctcttcccgttctagccggcgccattactatactacttactgaccgaaatcttaatacatcattcttcgaccctaccggaggaggagaccccgtcctataccaacac------
>Chaetozone_sp_NTNUVM74526
----------------------------------ctcctgggaacctctataagcctcctaattcgcacagagctcggacaaccaggccccctcctcggcagagaccaagtctacaacgttctcgtaacagcccatgcattcctaataattttttttctagtaatacctgtcttcattggtgggtttggcaactgactaatcccacttatactcgctgcacccgacatggcatttccacgactaaacaatataagattctgacttctacccccatccctcacacttctagttatatccgctgttgtagaacagggcgcaggaacaggatgaactgtttacccaccactttcaagaaacatttcccacagcgggccctctgtagatctcgccatcttttctctacacctggcaggagtttcctcaatccttagctccatcaattttatcaccacagcaaaaaacatacgcccaaaaggccttacccccgaacgtatacccttattcgtatggagtgttgctattaccactgttcttctccttctatctcttcccgttctagccggcgccattactatactacttactgaccgaaatcttaatacatcattcttcgaccctaccggaggaggagaccccgtcctataccaacac------
>Chaetozone_sp_NTNUVM74528
-----------------------------ccggcctcctgggaacctctataagcctcctaattcgcacagagctcggacaaccaggccccctcctcggcagagaccaagtctacaacgttctcgtaacagcccatgcattcctaataattttttttctagtaatacctgtcttcattggtgggtttggcaactgactaatcccacttatactcgctgcacccgacatggcatttccacgactaaacaatataagattctgacttctacccccatccctcacacttctagttatatccgctgttgtagaacagggcgcaggaacaggatgaactgtttacccaccactttcaagaaacatttcccacagcgggccctctgtagatctcgccatcttttctctacacctggcaggagtttcctcaatccttagctccatcaattttatcaccacagcaaaaaacatacgcccaaaaggccttacccccgaacgtatacccttattcgtatggagtgttgctattaccactgttcttctccttctatctcttcccgttctagccggcgccattactatactacttactgaccgaaatcttaatacatcattcttcgaccctaccggaggaggagaccccgtcctataccaacac------
>Chaetozone_sp_NTNUVM74529
-----------------------tctgatctggactactaggaacctcaataagcctaataatccgtgcagaactcgcccaaccaggcccactactaggaaacgaccaaatctataacgtactagtaactgcccacgcctttcttataatctttttcctcgtaatgccagtatttattggtgggttcggaaactgacttatcccgctcatactagctgccccagacatagcatttccccgcctaaacaatataaggttctggctactccccccatccctcacccttctagttatatccgctgtagttgaacaaggcgccggcaccggctgaactgtctatcctcctctagcagctaatatctctcacagagggccatctgtagacctagccatcttttccctccacctggcaggtgtctcttctattctcagttccatcaactttattactaccgtaaaaaatatacgacataaaggcatcaccccagaacgcatccccctttttgtctgaagagttgctgtaactacagtacttctcctcctatcacttcctgttcttgcaggcgcaatcacaatacttctaacagaccgaaacctaaatacctccttctttgacccttccgggggcggagaccccgttctttaccaacacctattc
>Chaetozone_sp_NTNUVM74530
--------------------------------------------------------------------------------aaccaggccccctcctcggcagagaccaagtctacaacgttctcgtaacagcccatgcattcctaataattttttttctagtaatacctgtcttcattggtgggtttggcaactgactaatcccacttatactcgctgcacccgacatggcatttccacgactaaacaatataagattctgacttctacccccatccctcacacttctagttatatccgctgttgtagaacagggcgcaggaacaggatgaactgtttacccaccactttcaagaaacatttcccacagcgggccctctgtagatctcgccatcttttctctacacctggcaggagtttcctcaatccttagctccatcaattttatcaccacagcaaaaaacatacgcccaaaaggccttacccccgaacgtatacccttattcgtatggagtgttgctattaccactgttcttctccttctatctcttcccgttctagccggcgccattactatactacttactgaccgaaatcttaatacatcattcttcgaccctaccggaggaggagaccccgtcctataccaacacttattt
>Chaetozone_sp_NTNUVM74533
--------------------------gatctggactactaggaacctcaataagcctaataatccgtgcagaactcgcccaaccaggcccactactaggaaacgaccaaatctataacgtactagtaactgcccacgcctttcttataatctttttcctcgtaatgccagtatttattggtgggttcggaaactgacttatcccgctcatactagctgccccagacatagcatttccccgcctaaacaatataaggttctggctactccccccatccctcacccttctagttatatccgctgtagttgaacaaggcgccggcaccggctgaactgtctatcctcctctagcagctaatatctctcacagagggccatctgtagacctagccatcttttccctccacctggcaggtgtctcttctattctcagttccatcaactttattactaccgtaaaaaatatacgacataaaggcatcaccccagaacgcatccccctttttgtctgaagagttgctgttactacagtacttctcctcctgtcacttcctgttcttgcaggcgcaatcacaatacttctaacagaccgaaacctaaatacctccttctttgacccttccgggggcggagacaccgttctttaccaacacctattc
>Chaetozone_sp_NTNUVM74534
--------------------------------------------------------------------------------------------------------accaaktctacaacgttctcgtaacagcccatgcattcctaataattttttttctagtaatacctgtcttcattggtgggtttggcaactgactaatcccacttatactcgctgcacccgacatggcatttccacgactaaacaatataagattctgacttctacccccatccctcacacttctagttatatccgctgttgtagaacagggcgcaggaacaggatgaactgtttacccaccactttcaagaaacatttcccacagcgggccctctgtagatctcgccatcttttctctacacctggcaggagtttcctcaatccttagctccatcaattttatcaccacagcaaaaaacatacgcccaaaaggccttacccccgaacgtatacccttattcgtatggagtgttgctattaccactgttcttctccttctatctcttcccgttctagccggcgccattactatactacttactgaccgaaatcttaatacatcattcttcgaccctaccggaggaggagaccccgtcctataccaacacttattt
>Chaetozone_sp_NTNUVM74535
aaccctttactttatttttggaatttgatcaggactcctgggcacctcaataagcctattaatccgagcggaactaggccaaccaggcccccttcttggaagagaccaaatttataacgttctcgtaaccgcccacgcgttcttgataatcttcttcctcgtcatgcctgtgtttattggtggctttgggaactggctaatcccactcatactcgccgccccagacatggctttcccccgactaaacaatataagattctggcttctcccaccatcattaaccctccttgtaatatccgccgttgttgaacaaggcgctggaacaggatgaactgtctaccccccactatcaagaaacgtctcacatagtggcccttccgtagatctagcaatcttctccctccatcttgcaggtgtctcctctatccttagctctattaactttattacaacagcaaaaaacatgcgccctaaaggcctcaccccagaacgcatacctttatttgtatggggcgtggctatcaccaccgttcttcttcttctttccctgccagttcttgcaggagctatcaccatacttctcacagaccgaaacctaaacacctcattcttcgaccctactggtggtggagaccctgtactatatcaacacctgttt
>Chaetozone_sp_NTNUVM74536
aaccctttattttatctttggaatctgatcgggcctacttggcacatcaataagcctattaatccgtgcagaactaggtcaaccaggcccccttcttggtagcgaccaaatctacaacgttctcgttaccgcccacgcattcttaataatcttcttccttgtgatacccgtatttattggtggttttggtaactgattaatcccactcatacttgccgccccagacatggcattcccacgattaaacaatataagattctgacttctccccccatccttaaccctcctcgtaatgtcagccattgttgaacaaggggccggaacaggatgaactgtctaccccccactatcaagaaacgtctcccatagcggcccgtccgtagacctagcaatcttctccctgcatcttgcaggtgtttcctctattcttagatctattaattttattacgacagcaaaaaacatacgccctaaaggcctcaccccagaacgtatgcctttatttgtatgaagagttgctattaccaccgttctccttcttctctccctgccagtactcgcgggagctattaccatacttctcacagaccgaaatctaaacacctcattcttcgaccctaccgggggaggagaccccgtactataccaacacctattt
>Chaetozone_sp_NTNUVM74540
-----------------------------ccggcctcctgggaacctctataagcctcctaattcgcacagagctcggacaaccaggccccctcctcggcagagaccaagtctacaacgttctcgtaacagcccatgcattcctaataattttttttctagtaatacctgtcttcattggtgggtttggcaactgactaatcccacttatactcgctgcacccgacatggcatttccacgactaaacaatataagattctgacttctacccccatccctcacacttctagttatatccgctgttgtagaacagggcgcaggaacaggatgaactgtttacccaccactttcaagaaacatttcccacagcgggccctctgtagatctcgccatcttttctctacacctggcaggagtttcctcaatccttagctccatcaattttatcaccacagcaaaaaacatacgcccaaaaggccttacccccgaacgtatacccttattcgtatggagtgttgctattaccactgttcttctccttctatctcttcccgttctagccggcgccattactatactacttactgaccgaaatcttaatacatcattcttcgaccctaccggaggaggagaccccgtcctataccaacacttattt
>Chaetozone_sp_NTNUVM74542
cacactttactttatcttcggaatctgatctggactactaggaacctcaataagcctaataatccgtgcagaactcgcccaaccaggcccactactaggaaacgaccaaatctataacgtactagtaactgcccacgcctttcttataatctttttcctcgtaatgccagtatttattggtgggttcggaaactgacttatcccgctcatactagctgccccagacatagcatttccccgcctaaacaatataaggttctggctactccccccatccctcacccttctagttatatccgctgtagttgaacaaggcgccggcaccggctgaactgtctatcctcctctagcagctaatatctctcacagagggccatctgtagacctagccatcttttccctccacctggcaggtgtctcttctattctcagttccatcaactttattactaccgtaaaaaatatacgacataaaggcatcaccccagaacgcatccccctttttgtctgaagagttgctgttactacagtacttctcctcctgtcacttcctgttcttgcaggcgcaatcacaatacttctaacagaccgaaacctaaatacctccttctttgacccttccgggggcggagaccccgttctttaccaacacctattc
>Chaetozone_sp_NTNUVM74544
aaccctttactttatttttggaatttgatcaggactcctgggcacctcaataagcctattaatccgagcggaactaggccaaccaggcccccttcttggaagagaccaaatttataacgttctcgtaaccgcccacgcgttcttgataatcttcttcctcgtcatgcctgtgtttattggtggctttgggaactggctaatcccactcatactcgccgccccagacatggctttcccccgactaaacaatataagattctggcttctcccaccatcattaaccctccttgtaatatccgccgttgttgaacaaggcgctggaacaggatgaactgtctaccccccactatcaagaaacgtctcacatagtggcccttccgtagatctagcaatcttctccctccatcttgcaggtgtctcctctatccttagctctattaactttattacaacagcaaaaaacatgcgccctaaaggcctcaccccagaacgcatacctttatttgtatggggcgtggctatcaccaccgttcttcttcttctttccctgccagttcttgcaggagctatcaccatacttctcacagaccgaaacctaaacacctcattcttcgaccctactggtggtggagaccctgtactatatcaacacctgttt
>Chaetozone_sp_NTNUVM74549
aaccctttactttatttttggaatttgatcaggactcctgggcacctcaataagcctattaatccgagcggaacgaggccaaccaggcccccttcttggaagagaccaaatttataacgttctcgtaaccgcccacgcgttcttgataatcttcttcctcgtcatgcctgtgtttattggtggctttgggaactggctaatcccactcatactcgccgccccagacatggctttcccccgactaaacaatataagattctggcttctcccaccgtcattaaccctccttgtaatatccgccgttgttgaacaaggcgctggaacaggatgaactgtctaccccccactatcaagaaacgtctcacatagtggcccttccgtagatctagcaatcttctccctccatcttgcaggtgtctcctctatccttagctctattaactttattacaacagcaaaaaacatgcgccctaaaggcctcaccccagaacgcatacctttatttgtgtggggcgtggctatcaccaccgttcttcttcttctttccctgccagttcttgcaggagctatcaccatacttctcacagaccgaaacctaaacacctcattcttcgaccccactggtggtggagaccctgtactatatcaacacctgttt
>Chaetozone_sp_NTNUVM74555
aactctttattttatctttggaatctgatcgggcctcctgggaacctctataagcctcctaatccgcgcagaactcggacaaccgggccccctcctcggcagggaccaaatctacaacgttctcgtaacagcccacgcattcctaataatttttttcctggttatacctgtatttatcggcggatttggaaattgattaatcccacttatactcgccgcgccggacatagcatttccacgactaaataatataagattctgacttctgcccccgtccctcacacttctggttatatccgctgttgtagaacaaggcgcgggaacaggatgaactgtttaccccccactctcaagaaatatttcccacagcgggccctctgtagacctcgccatcttttctcttcacctcgcaggagtctcctcaatccttagctccatcaattttatcaccacagcaaaaaacatgcgccccaaaggccttacccccgaacgtatgcccctatttgtgtgaagtgttgctatcaccactgttcttctccttctctctctccccgttctagccggcgccattactatactacttactgaccgaaacctaaacacatcattctttgaccccaccggaggaggagatccagtcctgtaccaacacttattc
>Chaetozone_sp_NUNAV-0271
----------------------gtttgatctggtctcctgggcacctctataagcctactaattcgcgcagaattaggtcagccagggcccctccttgggagcgaccaaatctataatgtactcgtaaccgcccatgcatttttaataattttcttcctagtaataccagtatttattggtgggtttggtaactggttagtcccacttatactcgctgctccagacatggcgttcccccgccttaataatataagcttctgacttcttccaccctccctaacactcctagtaatatctgccgtcgtagaacaaggggcaggaacaggatgaacagtctacccgcccctatcaggaaatatttcccacagggggccctctgtagacttagccattttttctctacaccttgcaggcgtctcctcaattcttagttctattaacttcattaccacagcaaaaaatatacgccccaaaggttttacccccgaacgaatatctttatttgtctgagctgttgctattactactatactactcctcctctctcttccagttctagctggcgccattactatacttcttacagaccgaaatttaaacacctccttctttgacccaactggcggaggtgacccgattctttac------------
>Chaetozone_sp_ZMBN116562
gacactctacttcctcctcgggatctggtctgggcttataggcacctcaataagccttctcatccgcacagagctgggccaaccgggcacattcctgaataacgaccaactctacaacgttattgtaacagcccacgcattcctcataatcttcttcctagttataccggtatttattggtgggttcgggaactggctggtcccactcatacttgccgccccagatatggccttcccccgcctgaataatataagattctgacttctccccccctcgctagtcctccttgtaatatcagccgccgttgaacagggcgccggaaccgggtgaactgtctaccccccactctctacacacatatttcacaggggcccgtcagtagacttagcaattttctctctccacctagccggtgtctcctcaatcctgagatctattaacttccttactacagtaataaacatacgctccaacggccttacagccgcacgcatccccctgtttgtttgagccattgcagtaaccacatttctacttctcctctcactccctgtcctcgccgccggtatcacaatactcctcacagaccgaaacctaaacacctccttttttgacccggctggcggtggggacccaattctataccaacacctgttt
>Chaetozone_sp_ZMBN117820
caccctatattttatctttggaatttgatgcggcttactgggcacttctataagtatgctcatccgcacagagctcggccaaccaggctcgtttctaaatagagaccaaatctataatgttatcgtcacggctcacgccttcctgataatcttcttccttgttatacctgtaataattgggggctttggcaattgactcgttcccctaatactcgccgccccagacatggcgttcccgcgcctcaataatataaggttctggctactccccccctctctcaccctactagttctttccgccaccgtaggccagggcgcgggcaccgggtgaactgtttaccccccgctatctagaaacgtcgcccacagcgggccttccgtagactttgcaatcgtttccctgcacctcgccggcatttcatcaattcttagagcagtaaacttcctaactactgtaaagaacatgcgtgtaaacgccatcaccccagcccgcatccccctatttgtttgggccgtcgccgtaaccacccttcttcttcttctgtccctcccggtcctcgcggcggggatcaccatgcttctcaccgaccgcaatgtaaacaccgccttctttgaccccagcggtgggggagacccaattctctaccaacacttattt
>Chaetozone_sp_ZMBN117860
cacactttactttatcttcggaatctgatctggactactaggaacctcaataagcctaataatccgtgcagaactcgcccaaccaggcccactactaggaaacgaccaaatctataacgtactagtaactgcccacgcctttcttataatctttttcctcgtaatgccagtatttattggtgggttcggaaactgacttatcccgctcatactagctgccccagacatagcatttccccgcctaaacaatataaggttctggctactccccccatccctcacccttctagttatatccgctgtagttgaacaaggcgccggcaccggctgaactgtctatcctcctctagcagctaatatctctcacagagggccatctgtagacctagccatcttttccctccacctggcaggtgtctcttctattctcagttccatcaactttattactaccgtaaaaaatatacgacataaaggcatcaccccagaacgcatccccctttttgtctgaagagttgctgttactacagtacttctcctcctgtcacttcctgttcttgcaggcgcaatcacaatacttctaacagaccgaaacctaaatacctccttctttgacccttccgggggcggagaccccgttctttaccaacacctattc
>Chaetozone_sp_ZMBN120505
tactttatattttatcctcggcatctggtcaggcctacttggcacgtccatgagccttctcatccgcactgagctaggccagccgggcccctttctaaaaagagaccaaatctataacgtcattgtcaccgcccatgcatttctaataattttttttctggtaataccggtctttattgggggcttcggaaattggttagtccccctcatgttagccgccccggacatagctttcccacgactaaacaatatgagcttctgactcctacccccctcccttactttactgacaatatcagcagccgttgagcaaggagctggcaccggttgaacagtttatccccccctcgccagaaatatttcacatagaggcccctcagtcgaccttgccatcttctcccttcaccttgcaggtatctcctcaatcctcagctcggtcaactttctaacaaccgtaaaaaacatgcgatctaaaggccttacaccagagcgcatcccactattcgtctgagctgtagcaacaaccaccatacttttacttctttcgctccccgttctcgctggtgggattacaatgctactaactgaccgaaatcttaacacctcattctttgacccagccggcgggggggaccctatcctctaccaacatctgttt
>Chaetozone_sp_ZMBN125756
aactctttattttatctttgggatctgatccggcctcctgggaacctctataagcctcctaattcgcacagagctcggacaaccaggccccctcctcggcagagaccaagtctacaacgttctcgtaacagcccatgcattcctaataattttttttctagtaatacctgtcttcattggtgggtttggcaactgactaatcccacttatactcgctgcacccgacatggcatttccacgactaaacaatataagattctgacttctacccccatccctcacacttctagttatatccgctgttgtagaacagggcgcaggaacaggatgaactgtttacccaccactttcaagaaacatttcccacagcgggccctctgtagatctcgccatcttttctctacacctggcaggagtttcctcaatccttagctccatcaattttatcaccacagcaaaaaacatacgcccaaaaggccttacccccgaacgtatacccttattcgta------------------------------------------------------------------------------------------------------------------------------------------------------
>Chaetozone_sp_ZMBN125764
aactctttattttatctttggaatctgatcgggcctcctaggaacttctataagcctcataatccgcgcagaactcggacaaccgggccccctcctcggcagggaccaaatctacaacgttctcgtaacagcccacgcattcctaataatttttttcctggttatacctgtatttatcggcggatttggaaattgattaatcccacttatactcgccgcgccggacatagcatttccacgactaaataatataagattctgacttctgcccccgtccctcacacttctggttatatccgctgttgtagaacaaggcgcgggaacaggatgaactgtttaccccccactctcaagaaatatttcccacagcgggccctctgtagacctcgccatcttttctctacacctcgcaggagtctcctcaatccttagctccatcaattttatcaccacagcaaaaaacatgcgccccaaaggccttacccccgaacgtatgcccctatttgtgtgaagtgttgctatcaccca----------------------------------------------------------------------------------------------------------------------------------
>Chaetozone_sp_ZMBN125766
aactctttattttatctttgggatctgatcgggcctcctgggaacctctataagcctcctaatccgcgcagaactcggacaaccgggccccctcctcggcagggaccaaatctacaacgttctcgtaacagcccacgcattcctaataatttttttcctggttatacctgtatttatcggcggatttggaaattgattaatcccacttatactcgccgcgccggacatagcatttccacgactaaataatataagattctgacttctgcccccgtccctcacacttctggttatatccgctgttgtagaacaaggcgcgggaacaggatgaactgtttaccccccactctcaagaaatatttcccacagcgggccctctgtagacctcgccatcttttctctacacctcgcaggagtctcctcaatccttagctccatcaattttatcaccacagcaaaaaacatgcgccccaaaggccttacccccgaacgtatgcccctatttgtgtgaagtgttgctatcaccactgttcttctccttctctctctccccgttctagccggcgccattactatactacttactgaccgaaacctaaacacatcattctttgaccccaccggaggaggagatccagtcctgtaccaacacttattc
>Chaetozone_sp_ZMBN125767
aactctttattttatctttggaatctgatcgggcctcctaggaacctctataagcctcctaatccgcgcagaactcggacaaccgggccccctcctcggcagggaccaaatctacaacgttctcgtaacagcccacgcattcctaataatttttttcctggttatacctgtatttatcggcggatttggaaattgattaatcccacttatactcgccgcgccggacatagcatttccacgactaaataatataagattctgacttctgcccccgtccctcacacttctggttatatccgctattgtagaacaaggcgcgggaacaggatgaactgtttaccccccactctcaagaaatatttcccacagcgggccctctgtagacctcgccatcttttctctacacctcgcaggagtctcctcaatccttagctccatcaattttatcaccacagcaaaaaacatgcgccccaaaggccttacccccgaacgtatgcccctatttgtgtgaagtgttgctatcaccactgttcttctccttctctctctccccgttctagccggcgccattactatactacttactgaccgaaacctaaacacatcattctttgaccccaccggaggaggagatccagtcctgtaccaacacttattc
>Chaetozone_sp_ZMBN125768
aactctttattttatctttggaatctgatcgggcctcctgggaacctctataagcctcctaatccgcgcagaactcggacaaccgggccccctcctcggcagggaccaaatctacaacgttctcgtaacagcccacgcattcctaataatttttttcctggttatacctgtatttatcggcggatttggaaattgattaatcccacttatactcgccgcgccggacatagcatttccacgactaaataatataagattctgacttctgcccccgtccctcacacttctggttatatccgctgttgtagaacaaggcgcgggaacaggatgaactgtttaccccccactctcaagaaatatttcccacagcgggccctctgtagacctcgccatcttttctcttcacctcgcaggagtctcctcaatccttagctccatcaattttatcaccacagcaaaaaacatgcgccccaaaggccttacccccgaacgtatgcccctatttgtgtgaagtgttgctatcaccactgttcttctccttctctctctccccgttctagccggcgccattactatactacttactgaccgaaacctaaacacatcattctttgaccccaccggaggaggagatccagtcctgtaccaacacttattc
>Chaetozone_sp_ZMBN125769
aactctttattttatctttggaatctgatcgggcctcctaggaacctctataagcctcctaatccgcgcagaactcggacaaccgggccccctcctcggcagggaccaaatctacaacgttctcgtaacagcccacgcattcctaataatttttttcctggttatacctgtatttatcggcggatttggaaattgattaatcccacttatactcgccgcgccggacatagcatttccacgactaaataatataagattctgacttctgcccccgtccctcacacttctggttatatccgctgttgtagaacaaggcgcgggaacaggatgaactgtttaccccccactctcaagaaatatttcccacagcgggccctctgtagacctcgccatcttttctctacacctcgcaggagtctcctcaatccttagctccatcaattttatcaccacagcaaaaaacatgcgccccaaaggccttacccccgaacgtatgcccctatttgtgtgaagtgttgctatcaccactgttcttctccttctctctctccccgttctagccggcgccattactatactacttactgaccgaaacctaaacacatcattctttgaccccaccggaggaggagatccagtcctgtaccaacacttattc
>Chaetozone_sp_ZMBN125770
aactctttattttatctttggaatctgatcgggcctcctgggaacctctataagcctcctaatccgcgcagaactcggacaaccgggccccctcctcggcagggaccaaatctacaacgttctcgtaacagcccacgcattcctaataatttttttcctggttatacctgtatttatcggcggatttggaaattgattaatcccacttatactcgccgcgccggacatagcatttccacgactaaataatataagattctgacttctgcccccgtccctcacacttctggttatatccgctgttgtagaacaaggcgcgggaacaggatgaactgtttaccccccactctcaagaaatatttcccacagcgggccctctgtagacctcgccatcttttctctacacctcgcaggagtctcctcaatccttagctccatcaattttatcaccacagcaaaaaacatgcgccccaaaggccttacccccgaacgtatgcccctatttgtgtgaagtgttgctatcaccactgttcttctccttctctctctccccgttctagccggcgccattactatactacttactgaccgaaacctaaacacatcattctttgaccccaccggaggaggagatcca---------------------
>Chaetozone_sp_ZMBN125774
cacactttactttatcttcggaatctgatctggactactaggcacctcaataagactaataatccgagcagaactcgcccaaccaggcccgctactaggaaacgaccaaatctataacgtactagtgactgcccacgctttccttataatcttttttcttgttataccagttttcattggcggatttggaaactgacttatcccacttatattagccgccccagacatggcatttccccgcctgaacaatataagattctggctactacccccatcccttacccttctagtaatgtctgccgtagtcgaacaaggtgcgggcaccggctgaactgtctacccaccgctagcagcaaacatctctcacagaggcccatctgttgatctagccatcttctccctccatctagcaggtgtctcatctattctcagctccatcaactttatcaccaccgtaaaaaacatacgacataaaggaatcaccccagagcgcattccactatttgtctgaagagttgctgtaaccacagttctactccttctctctcttcctgtccttgccggcgccatcacaatacttttaacagaccgaaacctaaatacctccttctttgacccgtccggaggcggagaccctgtcctttaccaacacctattc
>Chaetozone_sp_ZMBN125776
gacattatatttcctacttggaatttgatctggcttagttggcacatcaataagcttattaattcgagctgaattaggtcaacctggctcctttctaagaagcgaccaaatttataatgtgttggtaacagcacacgcgtttctaataattttcttcctggtaatacccatcttcattggggggtttgggaactgactaatccccctaatactctccgcaccagacatagcattcccacgcctaaacaacataagcttctgacttttaccgcccgcccttacactacttgtaatatctgccgcagtagagcaaggcgctggcaccggctgaacagtctaccccccactagcagctaacctcgcccatagcgggccatcagttgacctagctatcttttcactccaccttgccggggtgtcttcaattctaagatcaattaattttctaacaaccgtaaaaaatatgcgctctaaaggcttaactctggagcgcatcccactctttgtgtgagcagtagcagtaacaaccctactactactgctatccctaccagttttggctggtgggatcacgatactactaaccgatcgtaacctaaacacctcattctttgacccagctgga---------------------------------
>Chaetozone_sp_ZMBN125777
aacactatacttccttcttggaatctgatccggcctaatcggaacatcaataagcttattaattcgagctgagctaggccaacctggctcatttctaagaagcgaccaaatttacaacgtgcttgtaacagcacacgcgtttctaataatttttttcctagttatgccaatcttcattggggggtttggaaactgactaatccccctaatactatctgcaccagacatagcattcccacgcctaaacaatataagcttctgacttttaccccccgcccttacactactcgtaatatctgccgcagtggaacagggagccggcaccggctgaacagtctacccacctctggccgctaacctagcccatagcgggccatcagttgacctagccatcttttcactccaccttgccggagtgtcttcaattctaagatcaattaattttttaacaaccgtaaaaaatatgcgctccaagggcttaactctagagcgcatcccactctttgtgtgggcagtagcagtaacaaccctactactattactatccttacccgttttggccggtggtattacaatactactaactgatcgtaacctaaacacctcgttcttcgaccccgctggcggtggggaccctattttataccaacatctcttc
>Chaetozone_sp_ZMBN125779
cacactttactttatcttcggaatctgatctggactactaggaacctcaataagcctaataatccgtgcagaactcgcccaaccaggcccactactaggaaacgaccaaatctataacgtactagtaactgcccacgcctttcttataatctttttcctcgtaatgccagtatttattggtgggttcggaaactgacttatcccgctcatactagctgccccagacatagcatttccccgcctaaacaatataaggttctggctactccccccatccctcacccttctagttatatccgctgtagttgaacaaggcgccggcaccggctgaactgtctatcctcctctagcagctaatatctctcacagagggccatctgtagacctagccatcttttccctccacctggcaggtgtctcttctattctcagttccatcaactttattactaccgtaaaaaatatacgacataaaggcatcaccccagaacgcatccccctttttgtctgaagagttgctgttactacagtacttctcctcctgtcacttcctgttcttgcaggcgcaatcacaatacttctaacagaccgaaacctaaatacctccttctttgacccttccgggggcggagac------------------------
>Chaetozone_sp_ZMBN125780
aactctttattttatctttgggatctgatccggcctcctgggaacctctataagcctcctaattcgcacagagctcggacaaccaggccccctcctcggcagagaccaagtctacaacgttctcgtaacagcccatgcattcctaataattttttttctagtaatacctgtcttcattggtgggtttggcaactgactaatcccacttatactcgctgcacccgacatggcatttccacgactaaacaatataagattctgacttctacccccatccctcacacttctagttatatccgctgttgtagaacagggcgcaggaacaggatgaactgtttacccaccactttcaagaaacatttcccacagcgggccctctgtagatctcgccatcttttctctacacctggcaggagtttcctcaatccttagctccatcaattttatcaccacagcaaaaaacatacgcccaaaaggccttacccccgaacgtatacccttattcgtatggagtgttgctattaccactgttcttctccttctatctcttcccgttctagccggcgccattactatactacttactgaccgaaatcttaatacatcattcttcgaccctaccgga---------------------------------
>Chaetozone_sp_ZMBN125781
gacactatatttcctacttggaatttgatctggcttagttggcacatcaataagcttattaattcgagctgaattaggtcaacctggctcctttctaaggagcgaccaaatttataatgtgttggtaacagcacacgcgtttctaataattttcttcctggtaatacccatcttcattggggggtttgggaactgactaatccccctaatactctccgcaccagacatagcattcccacgcctaaacaacataagcttctgacttttaccgcccgcccttacactacttgtaatatctgccgcagtagagcaaggcgctggcaccggctgaacagtctaccccccactagcagctaacctcgcccatagcgggccatcagttgacctagctatcttttcactccaccttgccggggtgtcttcaattctaagatcaattaattttctaacaaccgtaaaaaatatgcgctctaaaggcttaactctggagcgcatcccactctttgtgtgagcagtagcagtaacaaccctactactactcctatccctaccagttttggctggtgggatcacgatactactaaccgatcgtaacctaaacacctcattctttgacccagctggaggaggggatcctattttgtaccaacacctattc
>Chaetozone_sp_ZMBN125787
aactctttattttatctttgggatctgatccggcctcctgggaacctctataagcctcctaattcgcacagagctcggacaaccaggccccctcctcggcagagaccaagtctacaacgttctcgtaacagcccatgcattcctaataattttttttctagtaatacctgtcttcattggcgggtttggcaactgactaatcccacttatactcgctgcacccgacatggcatttccacgactaaacaatataagattctgacttctacccccatccctcacacttctagttatatccgctgttgtagaacagggcgcaggaacaggatgaactgtttacccaccactttcaagaaacatttcccacagcgggccctctgtagatctcgccatcttttctctacacctggcaggagtttcctcaatccttagctccatcaattttatcaccacagcaaaaaacatacgcccaaaaggccttacccccgaacgtatacccttattcgtatggagtgttgctattaccactgttcttctccttctatctcttcccgttctagccggcgccattactatactacttactgaccgaaatcttaatacatcattcttcgaccctaccggaggaggagaccccgtcctataccaacacttattt
>Chaetozone_sp_ZMBN125789
aactctttattttatctttgggatctgatccggcctcctgggaacctctataagcctcctaattcgcacagagctcggacaaccaggccccctcctcggcagagaccaagtctacaacgttctcgtaacagcccatgcattcctaataattttttttctagtaatacctgtcttcattggtgggtttggcaactgactaatcccacttatactcgctgcacccgacatggcatttccacgactaaacaatataagattctgacttctacccccatccctcacacttctagttatatccgctgttgtagaacagggcgcaggaacaggatgaactgtttacccaccactttcaagaaacatttcccacagcgggccctctgtagatctcgccatcttttctctacacctggcaggagtttcctcaatccttagctccatcaattttatcaccacagcaaaaaacatacgcccaaaaggccttacccccgaacgtatacccttattcgtatggagtgttgctattaccactgttcttctccttctatctcttcccgttctagccggcgccattactatactacttactgaccgaaatcttaatacatcattcttcgaccctaccggaggaggagaccccgtcctataccaacacttattt
>Chaetozone_sp_ZMBN125790
aactctttattttatctttgggatctgatccggcctcctgggaacctctataagcctcctaattcgcacagagctcggacaaccaggccccctcctcggcagagaccaagtctacaacgttctcgtaacagcccatgcattcctaataattttttttctagtaatacctgtcttcattggtgggtttggcaactgactaatcccacttatactcgctgcacccgacatggcatttccacgactaaacaatataagattctgacttctacccccatccctcacacttctagttatatccgctgttgtagaacagggcgcaggaacaggatgaactgtttacccaccactttcaagaaacatttcccacagcgggccctctgtagatctcgccatcttttctctacacctggcaggagtttcctcaatccttagctccatcaattttatcaccacagcaaaaaacatacgcccaaaaggccttacccccgaacgtatacccttattcgtatggagtgttgctattaccactgttcttctccttctatctcttcccgttctagccggcgccattactatactacttactgaccgaaatcttaatacatcattcttcgaccctaccggaggaggagaccccgtcctataccaacacttattt
>Chaetozone_sp_ZMBN125795
------------------tgggatctgatccggcctcctgggaacctctataagcctcctaattcgcacagagctcggacaaccaggccccctcctcggcagagaccaagtctacaacgttctcgtaacagcccatgcattcctaataattttttttctagtaatacctgtcttcattggtgggtttggcaactgactaatcccacttatactcgctgcacccgacatggcatttccacgactaaacaatataagattctgacttctacccccatccctcacacttctagttatatccgctgttgtagaacagggcgcaggaacaggatgaactgtttacccaccactttcaagaaacatttcccacagcgggccctctgtagatctcgccatcttttctctacacctggcaggagtttcctcaatccttagctccatcaattttatcaccacagcaaaaaacatacgcccaaaaggccttacccccgaacgtatacccttattcgtatggagtgttgctattaccactgttcttctccttctatctcttcccgttctagccggcgccattactatactacttactgaccgaaatcttaatacatcattcttcgaccctaccggaggaggagacc-----------------------
>Chaetozone_sp_ZMBN125796
gacattatatttcctacttggaatttgatctggcttagttggcacatcaataagcttattaattcgagctgaattaggtcaacctggctcctttctaagaagcgaccaaatttataatgtgttggtaacagcacacgcgtttctaataattttcttcctggtaatacccatcttcattggggggtttgggaactgactaatccccctaatactctccgcaccagacatagcattcccacgcctaaacaacataagcttctgacttttaccgcccgcccttacactacttgtaatatctgccgcagtagagcaaggcgctggcaccggctgaacagtctaccccccactagcagctaacctcgcccatagcgggccatcagttgacctagctatcttttcactccaccttgccggggtgtcttcaattctaagatcaattaattttctaacaaccgtaaaaaatatgcgctctaaaggcttaactctggagcgcatcccactctttgtgtgagcagtagcagtaacaaccctactactactgctatccctaccagttttggctggtgggatcacgatactactaaccgatcgtaacctaaacacctcattctttgacccggctggaggaggggatcctattttgtaccaacacctattc
>Chaetozone_sp_ZMBN125797
gacattatatttcctacttggaatttgatctggcttagttggcacatcaataagcttattaattcgagctgaattaggtcaacctggctcctttctaagaagcgaccaaatttataatgtgttggtaacagcacacgcgtttctaataattttcttcctggtaatacccatcttcattggggggtttgggaactgactaatccccctaatactctccgcaccagacatagcattcccacgcctaaacaacataagcttctgacttttaccgcccgcccttacactacttgtaatatctgccgcagtagagcaaggcgctggcaccggctgaacagtctaccccccactagcagctaacctcgcccatagcgggccatcagttgacctagctatcttttcactccaccttgccggggtgtcttcaattctaagatcaattaattttctaacaaccgtaaaaaatatgcgctctaaaggcttaactctggagcgcatcccactctttgtgtgagcagtagcagtaacaaccctactactactgctatccctaccagttttggctggtgggatcacgatactactaaccgatcgtaacctaaacacctcattctttgacccagctggaggaggggatcctattttgtaccaacacctattc
>Chaetozone_sp_ZMBN125798
gacattatatttcctacttggaatttgatctggcttagttggcacatcaataagcttattaattcgagctgaattaggtcaacctggctcctttctaagaagcgaccaaatttataatgtgttggtaacagcacacgcgtttctaataattttcttcctggtaatacccatcttcattggggggtttgggaactgactaatccccctaatactctccgcaccagacatagcattcccacgcctaaacaacataagcttctgacttttaccgcccgcccttacactacttgtaatatctgccgcagtagagcaaggcgctggcaccggctgaacagtctaccccccactagcagctaacctcgcccatagcgggccatcagttgacctagctatcttttcactccaccttgccggggtgtcttcaattctaagatcaattaattttctaacaaccgtaaaaaatatgcgctctaaaggcttaactctggagcgcatcccactctttgtgtgagcagtagcagtaacaaccctactactactgctatccctaccagttttggctggtgggatcacgatactactaaccgatcgtaacctaaacacctcattctttgacccagctggaggaggggatcctattttgtaccaacacctattc
>Chaetozone_sp_ZMBN125802
aacactatacttccttcttggaatctgatccggcctaatcggaacatcaataagcttattaattcgagctgagctaggccaacctggctcatttctaagaagcgaccaaatttacaacgtgcttgtaacagcacacgcgtttctaataatttttttcctagttatgccaatcttcattggggggtttggaaactgactaatccccctaatactatctgcaccagacatagcattcccacgcctaaacaatataagcttctgacttttaccccccgcccttacactactcgtaatatctgccgcagtggaacagggagccggcaccggctgaacagtctacccacctctggccgctaacctagcccatagcgggccatcagttgacctagccatcttttcactccaccttgccggagtgtcttcaattctaagatcaattaattttttaacaaccgtaaaaaatatgcgctccaagggcttaactctagagcgcatcccactctttgtgtgggcagtagcagtaacaaccctactactattactatccttacccgttttggccggtggtattacaatactactaactgatcgtaacctaaacacctcgttcttcgaccccgctggcggtggggaccctattttataccaacatctcttc
>Chaetozone_sp_ZMBN125803
gacattatatttcctacttggaatttgatctggcttagttggcacatcaataagcttattaattcgagctgaattaggtcaacctggctcctttctaagaagcgaccaaatttataatgtgttggtaacagcacacgcgtttctaataattttcttcctggtaatacccatcttcattggggggtttgggaactgactaatccccctaatactctccgcaccagacatagcattcccacgcctaaacaacataagcttctgacttttaccgcccgcccttacactacttgtaatatctgccgcagtagagcaaggcgctggcaccggctgaacagtctaccccccactagcagctaacctcgcccatagcgggccatcagttgacctagctatcttttcactccaccttgccggggtgtcttcaattctaagatcaattaattttctaacaaccgtaaaaaatatgcgctctaaaggcttaactctggagcgcatcccactctttgtgtgagcagtagcagtaacaaccctactactactgctatccctaccagttttggctggtgggatcacgatactactaaccgatcgtaacctaaacacctcattctttgacccagctggaggaggggatcctattttgtaccaacacctattc
>Chaetozone_sp_ZMBN125808
cacactttactttatcttcggaatctgatctggactactaggaacctcaataagcctaataatccgtgcagaactcgcccaaccaggcccactactaggaaacgaccaaatctataacgtactagtaactgcccacgcctttcttataatctttttcctcgtaatgccagtatttattggtgggttcggaaactgacttatcccgctcatactagctgccccagacatagcatttccccgcctaaacaatataaggttctggctactccccccatccctcacccttctagttatatccgctgtagttgaacaaggcgccggcaccggctgaactgtctatcctcctctagcagctaatatctctcacagagggccatctgtagacctagccatcttttccctccacctggcaggtgtctcttctattctcagttccatcaactttattactaccgtaaaaaatatacgacataaaggcatcaccccagaacgcatccccctttttgtctgaagagttgctgttactacagtacttctcctcctgtcacttcctgttcttgcaggcgcaatcacaatacttctaacagaccgaaacctaaatacctccttctttgacccttccgggggcggagaccccgttctttaccaacacctattc
>Chaetozone_sp_ZMBN125811
aactctttattttatctttggaatctgatcgggcctcctgggaacctctataagcctcctaatccgcgcagaactcggacaaccgggccccctcctcggcagggaccaaatctacaacgttctcgtaacagcccacgcattcctaataatttttttcctggttatacctgtatttatcggcggatttggaaattgattaatcccacttatactcgccgcgccggacatagcatttccacgactaaataatataagattctgacttctgcccccgtccctcacacttctggttatatccgctgttgtagaacaaggcgcgggaacaggatgaactgtttaccccccactctcaagaaatatttcccacagcgggccctctgtagacctcgccatcttttctctacacctcgcaggagtctcctcaatccttagctccatcaattttatcaccacagcaaaaaacatgcgccccaaaggccttacccccgaacgtatgcccctatttgtgtgaagtgttgctatcaccactgttcttctccttctctctctccccgttctagccggcgccattactatactacttactgaccgaaacctaaacacatcattctttgaccccaccggaggaggagatccagtcctgtaccaacacttattc
>Chaetozone_sp_ZMBN125812
aactctttattttatctttggaatctgatcgggcctcctgggaacctctataagcctcctaatccgcgcagaactcggacaaccgggccccctcctcggcagggaccaaatctacaacgttctcgtaacagcccacgcattcctaataatttttttcctggttatacctgtatttatcggcggatttggaaattgattaatcccacttatactcgccgcgccggacatagcatttccacgactaaataatataagattctgacttctgcccccgtccctcacacttctggttatatccgctgttgtagaacaaggcgcgggaacaggatgaactgtttaccccccactctcaagaaatatttcccacagcgggccctctgtagacctcgccatcttttctctacacctcgcaggagtctcctcaatccttagctccatcaattttatcaccacagcaaaaaacatgcgccccaaaggccttacccccgaacgtatgcccctatttgtgtgaagtgttgctatcaccactgttcttctccttctctctctccccgttctagccggcgccattactatactacttactgaccgaaacctaaacacatcattctttgaccccaccggaggaggagatccagtcctgtaccaacacttattc
>Chaetozone_sp_ZMBN125813
aactctttattttatctttggaatctgatcgggcctcctgggaacctctataagcctcctaatccgcgcagaactcggacaaccgggccccctcctcggcagggaccaaatctacaacgttctcgtaacagcccacgcattcctaataatttttttcctggttatacctgtatttatcggcggatttggaaattgattaatcccacttatactcgccgcgccggacatagcatttccacgactaaataatataagattctgacttctgcccccgtccctcacacttctggttatatccgctgttgtagaacaaggcgcgggaacaggatgaactgtttaccccccactctcaaggaatatttcccacagcgggccctctgtagacctcgccatcttttctcttcacctcgcaggagtctcctcaatccttagctccatcaattttatcaccacagcaaaaaacatgcgccccaaaggccttacccccgaacgtatgcccctatttgtgtgaagtgttgctatcaccactgttcttctccttctctctctccccgttctagccggcgccattactatactacttactgaccgaaacctaaacacatcattctttgaccccaccggaggaggagatccagtcctgtaccaacacttattc
>Chaetozone_sp_ZMBN125815
aactctttattttatctttggaatctgatcgggcctcctgggaacctctataagcctcctaatccgcgcagaactcggacaaccgggccccctcctcggcagggaccaaatctacaacgttctcgtaacagcccacgcattcctaataatttttttcctggttatacctgtatttatcggcggatttggaaattgattaatcccacttatactcgccgcgccggacatagcatttccacgactaaataatataagattctgacttctgcccccgtccctcacacttctggttatatccgctgttgtagaacaaggcgcgggaacaggatgaactgtttaccccccactctcaagaaatatttcccacagcgggccctctgtagacctcgccatcttttctctacacctcgcaggagtctcctcaatccttagctccatcaattttatcaccacagcaaaaaacatgcgccccaaaggccttacccccgaacgtatgcccctatttgtgtgaagtgttgctatcaccactgttcttctccttctctctctccccgttctagccggcgccattactatactacttactgaccgaaacctaaacacatcattctttgaccccaccggaggaggagatccagtcctgtaccaacacttattc
>Chaetozone_sp_ZMBN125816
aactctttattttatctttggaatctgatcgggcctcctgggaacctctataagcctcctaatccgcgcagaactcggacaaccgggccccctcctcggcagggaccaaatctacaacgttctcgtaacagcccacgcattcctaataatttttttcctggttatacctgtatttatcggcggatttggaaattgattaatcccacttatactcgccgcgccggacatagcatttccacgactaaataatataagattctgacttctgcccccgtccctcacacttctggttatatccgctgttgtagaacaaggcgcgggaacaggatgaactgtttaccccccactctcaagaaatatttcccacagcgggccctctgtagacctcgccatcttttctctacacctcgcaggagtctcctcaatccttagctccatcaattttatcaccacagcaaaaaacatgcgccccaaaggccttacccccgaacgtatgcccctatttgtgtgaagtgttgctatcaccactgttcttctccttctctctctccccgttctagccggcgccattactatactacttactgaccgaaacctaaacacatcattctttgaccccaccggaggaggagatccagtcctgtaccaacacttattc
>Chaetozone_sp_ZMBN125817
aactctttattttatctttggaatctgatcgggcctcctgggaacctctataagcctcctaatccgcgcagaactcggacaaccgggccccctcctcggcagggaccaaatctacaacgttctcgtaacagcccacgcattcctaataatttttttcctggttatacctgtatttatcggcggatttggaaattgattaatcccacttatactcgccgcgccggacatagcatttccacgactaaataatataagattctgacttctgcccccgtccctcacacttctggttatatccgctgttgtagaacaaggcgcgggaacaggatgaactgtttaccccccactctcaagaaatatttcccacagcgggccctctgtagacctcgccatcttttctctacacctcgcaggagtctcctcaatccttagctccatcaattttatcaccacagcaaaaaacatgcgccccaaaggccttacccccgaacgtatgcccctatttgtgtgaagtgttgctatcaccactgttcttctccttctctctctccccgttctagccggcgccattact------------------------------------------------------------------------------------
>Chaetozone_sp_ZMBN125818
aactctttattttatctttggaatctgatcgggcctcctgggaacctctataagcctcctaatccgcgcagaactcggacaaccgggccccctcctcggcagggaccaaatctacaacgttctcgtaacagcccacgcattcctaataatttttttcctggttatacctgtatttatcggcggatttggaaattgattaatcccacttatactcgccgcgccggacatagcatttccacgactaaataatataagattctgacttctgcccccgtccctcacacttctggttatatccgctgttgtagaacaaggcgcgggaacaggatgaactgtttaccccccactctcaagaaatatttcccacagcgggccctctgtagacctcgccatcttttctctacacctcgcaggagtctcctcaatccttagctccatcaattttatcaccacagcaaaaaacatgcgccccaaaggccttacccccgaacgtatgcccctatttgtgtgaagtgttgctatcaccactgttcttctccttctctctctccccgttctagccggcgccattactatactacttactgaccgaaacctaaacacatcattctttgaccccaccggaggaggagatccagtcctgtaccaacacttattc
>Chaetozone_sp_ZMBN125819
-------------------------tgatctggactactaggaacctcaataagcctaataatccgtgcagaactcgcccaaccaggcccactactaggaaacgaccaaatctataacgtactagtaactgcccacgcctttcttataatctttttcctcgtaatgccagtatttattggtgggttcggaaactgacttatcccgctcatactagctgccccagacatagcatttccccgcctaaacaatataaggttctggctactccccccatccctcacccttctagttatatccgctgtagttgaacaaggcgccggcaccggctgaactgtctatcctcctctagcagctaatatctctcacagagggccatctgtagacctagccatcttttccctccacctggcaggtgtctcttctattctcagttccatcaactttattactaccgtaaaaaatatacgacataaaggcatcaccccagaacgcatccccctttttgtctgaagagttgctgttactacagttcttctcctcctgtcacttcctgttcttgcaggcgcaatcacaatacttctaacagaccgaaacctaaatacctcc---------------------------------------------------
>Chaetozone_sp_ZMBN125820
cacactttactttatcttcggaatctgatctggactactaggaacctcaataagcctaataatccgtgcagaactcgcccaaccaggcccactactaggaaacgaccaaatctataacgtactagtaactgcccacgcctttcttataatctttttcctcgtaatgccagtatttattggtgggttcggaaactgacttatcccgctcatactagctgccccagacatagcatttccccgcctaaacaatataaggttctggctactccccccatccctcacccttctagttatatccgctgtagttgaacaaggcgccggcaccggctgaactgtctatcctcctctagcagctaatatctctcacagagggccatctgtagacctagccatcttttccctccacctggcaggtgtctcttctattctcagttccatcaactttattactaccgtaaaaaatatacgacataaaggcatcaccccagaacgcatccccctttttgtctgaagagttgctgttactacagtacttctcctcctgtcacttcctgttcttgcaggcgcaatcacaatacttctaacagaccgaaacctaaatacctccttctttgacccttccgggggcggagaccccgttctttaccaacacctattc
>Chaetozone_sp_ZMBN125823
----------------------------------------ggcacttctataagtatgctcatccgcacagagctcggccaaccaggctcgtttctaaatagagaccaaatctataatgttatcgtcacggctcacgccttcctgataatcttcttccttgttatacctgtaataattgggggctttggcaattgactcgttcccctaatactcgccgccccagacatggcgttcccgcgcctcaataatataaggttctggctactccccccctctctcaccctactagttctttccgccaccgtaggccagggcgcgggcaccgggtgaactgtttaccccccgctatctagaaacgtcgcccacagcgggccttccgtagactttgcaatcgtttccctgcacctcgccggcatttcatcaattcttagagcagtaaacttcctaactactgtaaagaacatgcgtgtaaacgccatcaccccagcccgcatccccctatttgtttgggccgtcgctgtaaccacccttcttcttcttctgtccctcccggtcctcgcggcggggatcaccatgcttctcaccgaccgcaatgtaaacaccg-----------------------------------------------------
>Chaetozone_sp_ZMBN125824
aactctttattttatctttgggatctgatccggcctcctgggaacctctataagcctcctaattcgcacagagctcggacaaccaggccccctcctcggcagagaccaagtctacaacgttctcgtaacagcccatgcattcctaataattttttttctagtaatacctgtcttcattggtgggtttggcaactgactaatcccacttatactcgctgcacccgacatggcatttccacgactaaacaatataagattctgacttctacccccatccctcacacttctagttatatccgctgttgtagaacagggcgcaggaacaggatgaactgtttacccaccactttcaagaaacatttcccacagcgggccctctgtagatctcgccatcttttctctacacctggcaggagtttcctcaatccttagctccatcaattttatcaccacagcaaaaaacatacgcccaaaaggccttacccccgaacgtatacccttattcgtatggagtgttgctattaccactgttcttctccttctatctcttcccgttctagccggcgccattactatactacttactgaccgaaatcttaatacatcattcttcgaccctaccggaggaggagaccccgtcctataccaacacttattt
>Chaetozone_sp_ZMBN125837
aactctttattttatctttggaatctgatcgggcctcctgggaacctctataagcctcctaatccgcgcagaactcggacaaccgggccccctcctcggcagggaccaaatctacaacgttctcgtaacagcccacgcattcctaataatttttttcctggttatacctgtatttatcggcggatttggaaattgattaatcccacttatactcgccgcgccggacatagcatttccacgactaaataatataagattctgacttctgcccccgtccctcacacttctggttatatccgctgttgtagaacaaggcgcgggaacaggatgaactgtttaccccccactctcaagaaatatttcccacagcgggccctctgtagacctcgccatcttttctctacacctcgcaggagtctcctcaatccttagctccatcaattttatcaccacagcaaaaaacatgcgccccaaaggccttacccccgaacgtatgcccctatttgtgtgaagtgttgctatcaccactgttcttctccttctctctctccccgttctagccggcgccattactatactacttactgaccgaaacctaaacacatcattctttgaccccaccggaggaggagatccagtcctgtaccaacacttattc
>Chaetozone_sp_ZMBN125838
aactctttattttatctttggaatctgatcgggcctcctgggaacctctataagcctcctaatccgcgcagaactcggacaaccgggccccctcctcggcagggaccaaatctacaacgttctcgtaacagcccacgcattcctaataatttttttcctggttatacctgtatttatcggcggatttggaaattgattaatcccacttatactcgccgcgccggacatagcatttccacgactaaataatataagattctgacttctgcccccgtccctcacacttctggttatatccgctgttgtagaacaaggcgcgggaacaggatgaactgtttaccccccactctcaagaaatatttcccacagcgggccctctgtagacctcgccatcttttctctacacctcgcaggagtctcctcaatccttagctccatcaattttatcaccacagcaaaaaacatgcgccccaaaggccttacccccgaacgtatgcccctatttgtgtgaagtgttgctatcaccactgttcttctccttctctctctccccgttctagccggcgccattactatactacttactgaccgaaacctaaacacatcattctttgaccccaccggaggaggagatccagtcctgtaccaacacttattc
>Chaetozone_sp_ZMBN129512
aactctttattttatctttggaatctgatcgggcctcctgggaacctctataagcctcctaatccgcgcagaactcggacaaccgggccccctcctcggcagggaccaaatctacaacgttctcgtaacagcccacgcattcctaataatttttttcctggttatacctgtatttatcggcggatttggaaattgattaatcccacttatactcgccgcgccggacatagcatttccacgactaaataatataagattctgacttctgcccccgtccctcacacttctggttatatccgctgttgtagaacaaggcgcgggaacaggatgaactgtttaccccccactctcaagaaatatttcccacagcgggccctctgtagacctcgccatcttttctcttcacctcgcaggagtctcctcaatccttagctccatcaattttatcaccacagcaaaaaacatgcgccccaaaggccttacccccgaacgtatgcccctatttgtgtgaagtgttgctatcaccactgttcttctccttctctctctccccgttctagccggcgccattactatactacttactgaccgaaacctaaacacatcattctttgaccccaccggaggaggagatccagtcctgtaccaacacttattc
>Chaetozone_sp_ZMBN129515
-----------------------------cgggcctcctgggaacctctataagcctcataatccgcgcagaactcggacaaccgggccccctcctcggcagggaccaaatctacaacgttctcgtaacagcccacgcattcctaataatttttttcctggttatacctgtatttgtcggcggatttgaaaattgattaatcccacttatactcgccgcgccggacatagcatttccacgactaaataatataagattctgacttctacccccatccctcacaattcaaattnnatccgctattgtagaacaaggcgcgggaacaggatgaactgtttaccccccactctcaagaaatatttcccacagcgggccctctgtagacctcgccatcttttctctacacctcgcaggagtctcctcaatccttagctccatcaattttatcaccacagcaaaaaacatgcgccccaaaggccttacccccgaacgtatgcccctatttgtgtgaagtgttgctatcaccactgttcttctccttctctctctccccgttctagccggggccattactata---------------------------------------------------------------------------------
>Chaetozone_sp_ZMBN129531
-----------------ttgggatctgatccggcctcctggsmamctctataagcctcctaattcgcacagagctcggacaaccaggccccctcctcggcagagaccaagtctacaacgttctcgtaacagcccatgcattcctaataattttttttctagtaatacctgtcttcattggtgggtttggcaactgactaatcccacttatactcgctgcacccgacatggcatttccacgactaaacaatataagattctgacttctacccccatccctcacacttctagttatatccgctgttgtagaacagggcgcaggaacaggatgaactgtttacccaccactttcaagaaacatttcccacagcgggccctctgtagatctcgccatcttttctctacacctggcaggagtttcctcaatccttagctccatcaattttatcaccacagcaaaaaacatacgcccaaaaggccttacccccgaacgtatacccttattcgtatggagtgttgctattaccactgttcttctccttctatctcttcccgttctagccggcgccattactatactacttactgaccgaaatcttaatacatcattcttcgaccctaccggaggaggagaccccgtcctataccaacacttattt
>Chaetozone_sp_ZMBN129546
---------------------gatctgatccggcctcctgggaacctctataagcctcctaattcgcacagagatcggacaaccaggccccctcctcggcagagaccaagtctacaacgttctcgtaacagcccatgcattcctaataattttttttctagtaatacctgtcttcattggtgggtttggcaactgactaatcccacttatactcgctgcacccgacatggcatttccacgactaaacaatataagattctgacttctacccccatccctcacacttctagttatatccgctgttgtagaacagggcgcaggaacaggatgaactgtttacccaccactttcaagaaacatttcccacagcgggccctctgtagatctcgccatcttttctctacacctggcaggagtttcctcaatccttagctccatcaattttatcaccacagcaaaaaacatacgcccaaaaggccttacccccgaacgtatacccttattcgtatggagtgttgctattaccactgttcttctccttctatctcttcccgttctagccggcgccattactatactacttactgaccgaaatcttaatacatcattcttcgaccctaccggagg-------------------------------
>Chaetozone_sp_ZMBN129547
aactctttattttatctttgggatctgatccggcctcctgggaacctctataagcctcctaattcgcacagagctcggacaaccaggccccctcctcggcagagaccaagtctacaacgttctcgtaacagcccatgcattcctaataattttttttctagtaatacctgtcttcattggtgggtttggcaactgactaatcccacttatactcgctgcacccgacatggcatttccacgactaaacaatataagattctgacttctacccccatccctcacacttctagttatatccgctgttgtagaacagggcgcaggaacaggatgaactgtttacccaccactttcaagaaacatttcccacagcgggccctctgtagatctcgccatcttttctctacacctggcaggagtttcctcaatccttagctccatcaattttatcaccacagcaaaaaacatacgcccaaaaggccttacccccgaacgtatacccttattcgtatggagtgttgctattaccactgttcttctccttctatctcttcccgttctagccggcgccattactatactacttactgaccgaaatcttaatacatcattcttcgaccctaccggaggaggagaccccgtcctataccaacacttattt
>Chaetozone_sp_ZMBN129550
-------------------gggatctgatccggcctcctgggaacctctataagcctcctaattcgcacagagctcggacaaccaggccccctcctcggcagagaccaagtctacaacgttctcgtaacagcccatgcattcctaataattttttttctagtaatacctgtcttcattggtgggtttggcaactgactaatcccacttatactcgctgcacccgacatggcatttccacgactaaacaatataagattctgacttctacccccatccctcacacttctagttatatccgctgttgtagaacagggcgcaggaacaggatgaactgtttacccaccactttcaagaaacatttcccacagcgggccctctgtagatctcgccatcttttctctacacctggcaggagtttcctcaatccttagctccatcaattttatcaccacagcaaaaaacatacgcccaaaaggccttacccccgaacgtatacccttattcgtatggagtgttgctattaccactgttcttctccttctatctcttcccgttctagccggccccct----------------------------------------------------------------------------------------
>Chaetozone_sp_ZMBN129551
aactctttattttatctttgggatctgatccggcctcctgggaacctctataagcctcctaattcgcacagagctcggacaaccaggccccctcctcggcagagaccaagtctacaacgttctcgtaacagcccatgcattcctaataattttttttctagtaatacctgtcttcattggtgggtttggcaactgactaatcccacttatactcgctgcacccgacatggcatttccacgactaaacaatataagattctgacttctacccccatccctcacacttctagttatatccgctgttgtagaacagggcgcaggaacaggatgaactgtttacccaccactttcaagaaacatttcccacagcgggccctctgtagatctcgccatcttttctctacacctggcaggagtttcctcaatccttagctccatcaattttatcaccacagcaaaaaacatacgcccaaaaggccttacccccgaacgtatacccttattcgtatggagtgttgctattaccactgttcttctccttctatctcttcccgttctagccggcgccattactatactacttactgaccgaaatcttaatacatcattcttcgaccctaccggaggaggagaccccgtcctataccaacacttattt
>Chaetozone_sp_ZMBN129552
----------------------------------ttagttggcacatcaataagcttattaattcgagctgaattaggtcaacctggctcctttctaagaagcgaccaaatttataatgtgttggtaacagcacacgcgtttctaataattttcttcctggtaatacccatcttcattggggggtttgggaactgactaatccccctaatactctccgcaccagacatagcattcccacgcctaaacaacataagcttctgacttttaccgcccgcccttacactacttgtaatatctgccgcagtagagcaaggcgctggcaccggctgaacagtctaccccccactagcagctaacctcgcccatagcgggccatcagttgacctagctatcttttcactccaccttgccggggtgtcttcaattctaagatcaattaattttctaacaaccgtaaaaaatatgcgctctaaaggcttaactctggagcgcatcccactctttgtgtgagcagtagcagtaacaaccctactactactgctatccctaccagttttggctggtgggatcacgatactactaaccgatcgtracctaaacacctcattcttgr--------------------------------------------
>Chaetozone_sp_ZMBN129554
----------------------------------------------------------------------------------------------------------------tataatgttatcgtcacggctcacgccttcctgataatcttcttccttgttatacctgtaataattgggggctttggcaattgactcggtcccctaatactcgccgccccagacatggcgttcccgcgcctcaataatataaggttctggctactccccccctctctcaccataatagttctttccgccaccgtaggccagggcgcgggcaccgggtgaactgtttaccccccgctatctagaaacgtcgcccacagcgggccttccgtagactttgcaatcgtttccctgcacctcgccggcatttcatcaattcttagagcagtaaacttcctaactactgtaaagaacatgcgtgtaaacgccatcaccccagcccgcatccccctatttgtttgggccgtcgccgtaaccacccttcttcttcttctgtccctcccggtcctcgcggcggggatcaccatgcttctcaccgaccgcaatgtaaacaccgccttctttgaccccagtggtggggg----------------------------
>Chaetozone_sp_ZMBN129557
caccctatattttatctttggaatttgatgcggcttactgggcacttctataagtatgctcatccgcacagagctcggccaaccaggctcgtttctaaatagagaccaaatctataatgttatcgtcacggctcacgccttcctgataatcttcttccttgttatacctgtaataattgggggctttggcaattgactcgttcccctaatactcgccgccccagacatggcgttcccgcgcctcaataatataaggttctggctactccccccctctctcaccctactagttctttccgccaccgtaggccagggcgcgggcaccgggtgaactgtttaccccccgctatctagaaacgtcgcccacagcgggccttccgtagactttgcaatcgtttccctgcacctcgccggcatttcatcaattcttagagcagtaaacttcctaactactgtaaagaacatgcgtgtaaacgccatcaccccagcccgcatccccctatttgtttgggccgtcgccgtaaccacccttcttcttcttctgtccctcccggtcctcgcggcggggatcaccatgcttctcaccgaccgcaatgtaaacaccgccttctttgaccccagcggtgggggagacccaattctctaccaacac------
>Chaetozone_sp_ZMBN129575
caccctatattttatctttggaatttgatgcggcttactgggcacttctataagtatgctcatccgcacagagctcggccaaccaggctcgtttctaaatagagaccaaatctataatgttatcgtcacggctcacgccttcctgataatcttcttccttgttatacctgtaataattgggggctttggcaattgactcgttcccctaatactcgccgccccagacatggcgttcccgcgcctcaataatataaggttctggctactccccccctctctcaccctactagttctttccgccaccgtaggccagggcgcgggcaccgggtgaactgtttaccccccgctatctagaaacgtcgcccacagcgggccttccgtagactttgcaatcgtttccctgcacctcgccggcatttcatcaattcttagagcagtaaacttcctaactactgtaaagaacatgcgtgtaaacgccatcaccccagcccgcatccccctatttgtttgggccgtcgccgtaaccacccttcttcttcttctgtccctcccggtcctcgcggcggggatcaccatgcttctcac-------------------------------------------------------------------------
>Chaetozone_sp_ZMBN129576
gacactctacttcctcctcgggatctggtctgggcttataggcacctcaataagccttctcatccgcacagagctgggccaaccgggcacattcctgaataacgaccaactctacaacgttattgtaacagcccacgcattcctcataatcttcttcctagttataccggtatttattggtgggttcgggaactggctggtcccactcatacttgccgccccagatatggccttcccccgcctgaataatataagattctgacttctccccccctcgctagtcckccttgtaatatcagccgccgttgaacagggcgccggaaccgggtgaactgtctaccccccactctctacacacatatttcacaggggcccgtcagtagacttagcaattttctctctccacctagccggtgtctcctcaatcctgagatctattaacttccttactacagtaataaacatacgctccaacggccttacagccgcacgcatccccctgtttgtttgagccattgcagtaaccacatttctacttctcctctcactccctgtcctcgccgccggtatcacaatactcctcacagaccgaaacctaaacacctccttttttgacccggctggcggtggggacccaattctataccaacacctgttt
>Chaetozone_sp_ZMBN129580
-----------------------------------------gcacttctataagtatgctcatccgcacagagctcggccaaccaggctcgtttctaaatagagaccaaatctataatgttatcgtcacggctcacgccttcctgataatcttcttccttgttatacctgtaataattgggggctttggcaattgactcgttcccctaatactcgccgccccagacatggcgttcccgcgcctcaataatataaggttctggctactccccccctctctcaccctactagttctttccgccaccgtaggccagggcgcgggcaccgggtgaactgtttaccccccgctatctagaaacgtcgcccacagcgggccttccgtagactttgcaatcgtttccctgcacctcgccggcatttcatcaattcttagagcagtaaacttcctaactactgtaaagaacatgcgtgtaaacgccatcaccccagcccgcatccccctatttgtttgggccgtcgccgtaaccacccttcttcttcttctgtccctcccggtcctcgcggcggggatcaccatgcttctcac-------------------------------------------------------------------------
>Chaetozone_sp_ZMBN129584
gacactctacttcctcctcgggatctggtctgggcttataggcacctcaataagccttctcatccgcacagagctgggccaaccgggcacattcctgaataacgaccaactctacaacgttattgtaacagcccacgcattcctcataatcttcttcctagttataccggtatttattggtgggttcgggaactggctggtcccactcatacttgccgccccagatatggccttcccccgcctgaataatataagattctgacttctccccccctcgctagtcctccttgtaatatcagccgccgttgaacagggcgccggaaccgggtgaactgtctaccccccactctctacacacatatttcacaggggcccgtcagtagacttagcaattttctctctccacctagccggtgtctcctcaatcctgagatctattaacttccttactacagtaataaacatacgctccaacggccttacagccgcacgcatccccctgtttgtttgagccattgcagtaaccacatttttacttctcctctcactccctgtcctcgccgccggtatcacaatactcctcacag-----------------------------------------------------------------------
>Chaetozone_sp_ZMBN129585
gacactctacttcctcctcgggatctggtctgggcttataggcacctcaataagccttctcatccgcacagagctgggccaaccgggcacattcctgaataacgaccaactctacaacgttattgtaacagcccacgcattcctcataatcttcttcctagttataccggtatttattggtgggttcgggaactggctggtcccactcatacttgccgccccagatatggccttcccccgcctgaataatataagattctgacttctccccccctcgctagtcctccttgtaatatcagccgccgttgaacagggcgccggaaccgggtgaactgtctaccccccactctctacacacatatttcacaggggcccgtcagtagacttagcaattttctctctccacctagccggtgtctcctcaatcctgagatctattaacttccttactacagtaataaacatacgctccaacggccttacagccgcacgcatccccctgtttgtttgagccattgcagtaaccacatttctacttctcctctcactccctgtcctcgccgccggtatcacaatactcctcacagaccgaaacctaaacacctccttttttgacccggctggcggtggggacccaattctataccaacacctgttt
>Chaetozone_sp_ZMBN129596
aactctttattttatctttggaatctgatcgggcctcctgggaacctctataagcctcctaatccgcgcagaactcggacaaccgggccccctcctcggcagggaccaaatctacaacgttctcgtaacagcccacgcattcctaataatttttttcctggttatacctgtatttatcggcggatttggaaattgattaatcccacttatactcgccgcgccggacatagcatttccacgactaaataatataagattctgacttctgcccccgtccctcacacttctggttatatccgctgttgtagaacaaggcgcgggaacaggatgaactgtttaccccccactctcaagaaatatttcccacagcgggccctctgtagacctcgccatcttttctctacacctcgcaggagtctcctcaatccttagctccatcaattttatcaccacagcaaaaaacatgcgccccaaaggccttacccccgaacgtatgcccctatttgtgtgaagtgttgctatcaccactgttcttctccttctctctctccccgttctagccggcgccattactatactacttactgaccgaaacctaaacacatcattctttgaccccaccggaggaggagatccagtcctgtaccaacacttattc
>Chaetozone_sp_ZMBN129602
aactctttattttatctttggaatctgatcgggcctcctgggaacctctataagcctcctaatccgcgcagaactcggacaaccgggccccctcctcggcagggaccaaatctacaacgttctcgtaacagcccacgcattcctaataatttttttcctggttatacctgtatttatcggcggatttggaaattgattaatcccacttatactcgccgcgccggacatagcatttccacgactaaataatataagattctgacttctgcccccgtccctcacacttctggttatatccgctgttgtagaacaaggcgcgggaacaggatgaactgtttaccccccactctcaagaaatatttcccacagcgggccctctgtagacctcgccatcttttctcttcacctcgcaggagtctcctcaatccttagctccatcaattttatcaccacagcaaaaaacatgcgccccaaaggccttacccccgaacgtatgcccctatttgtgtgaagtgttgctatcaccactgttcttctccttctctctctccccgttctagccggcgccattactatactacttactgaccgaaacctaaacacatcattctttgaccccaccggaggaggagatccagtcctgtaccaacacttattc
>Chaetozone_sp_ZMBN129603
------------------------------------------------------------------------------------------------------------------------------------------------------------------------ggtctttattgggggcttcggaaattggtccgtccccctcatgttagccgctccggacatacctttcccacgactaaacaatatgagcttctgactcctacccccctcccttactttactgacaatatcagcagccgttgagcaaggagctggcaccggttgaacagtttatccccccctcgccagaaatatttcacatagaggcccctcagtcgaccttgccatcttctcccttcaccttgcaggtatctcctcaatcctcagctcggtcaactttctaacaaccgtaaaaaacatgcgatctaaaggccttacaccagagcgcatcccactattcgtctgagctgtagcaacaaccaccatacttttacttctttcgctccccgttctcgctggtgggattacaatgctactaactgaccgaaatcttaacacctcattctttgacccaaccggcgggggggaccctatcctctaccaacatctgttt
>Chaetozone_sp_ZMBN129607
------------------------------gggcctcctgggaacctctataagcctcctaatccgcgcagaactcggacaaccgggccccctcctcggcagggaccaaatctacaacgttctcgtaacagcccacgcattcctaataatttttttcctggttatacctgtatttatcggcggatttggaaattgattaatcccacttatactcgccgcgccggacatagcatttccacgactaaataatataagattctgacttctgcccccgtccctcacacttctggttatatccgctgttgtagaacaaggcgcgggaacaggatgaactgtttaccccccactctcaagaaatatttcccacagccggccctctgtagacctcgccatcttttctctacacctcgcaggagtcccctcaatccttagctccatcaattttatcaccacagcaaaaaacatgcgccccaaaggccttacccccgaacgtatgcccctatttgtgtgaagtgttgctatcaccactgttcttctccttctctctctccccgttctagccggcgccattactatactacttactgaccgaaacctaaacacatcattctttgaccccaccggaggaggagatccagtcctgtaccaacacttattc
>Chaetozone_sp_ZMBN129610
aactctttattttatctttggaatctgatcgggcctcctgggaacctctataagcctcctaatccgcgcagaactcggacaaccgggccccctcctcggcagggaccaaatctacaacgttctcgtaacagcccacgcattcctaataatttttttcctggttatacctgtatttatcggcggatttggaaattgattaatcccacttatactcgccgcgccggacatagcatttccacgactaaataatataagattctgacttctgcccccgtccctcacacttctggttatatccgctgttgtagaacaaggcgcgggaacaggatgaactgtttaccccccactctcaagaaatatttcccacagcgggccctctgtagacctcgccatcttttctctacacctcgcaggagtctcctcaatccttagctccatcaattttatcaccacagcaaaaaacatgcgccccaaaggccttacccccgaacgtatgcccctatttgtgtgaagtgttgctatcaccactgttcttctccttctctctctccccgttctagccggcgccattactatactacttactgaccgaaacctaaacacatcattctttgaccccaccggaggaggagatccagtcctgtaccaacacttattc
>Chaetozone_sp_ZMBN129611
--------------------------------------------cctctataagcctcctaatccgcgcagaactcggacaaccgggccccctcctcggcagggaccaaatctacaacgttctcgtaacagcccacgcattcctaataatttttttcctggttatacctgtatttatcggcggatttggaaattgattaatcccacttatactcgccgcgccggacatagcatttccacgactaaataatataagattctgacttctgcccccgtccctcacacttctggttatatccgctgttgtagaacaaggcgcgggaacaggatgaactctttaccccccactctcaacaaatatttcccacaccggcccctctgtacacctcgccatcttttctctacacctcgcaggagtctcctcaatccttagctccatcaactttatcaccacagcaaaaaacatgcgccccaaaggccttacccccgaacgtatgcccctatttgtgtgaagtgttgctatcaccactgttcttctccttctctctctccccgttctagccggcgccattactatactacttactgaccgaaacctaaacacatcattctttgaccccaccggaggaggagatccagtcctgtaccaacacttattc
>Chaetozone_sp_ZMBN129626
aactctttattttatctttgggatctgatccggcctcctgggaacctctataagcctcctaattcgcacagagctcggacaaccaggccccctcctcggcagagaccaagtctacaacgttctcgtaacagcccatgcattcctaataattttttttctagtaatacctgtcttcattggtgggtttggcaactgactaatcccacttatactcgctgcacccgacatggcatttccacgactaaacaatataagattctgacttctacccccatccctcacacttctagttatatccgctgttgtagaacagggcgcaggaacaggatgaactgtttacccaccactttcaagaaacatttcccacagcgggccctctgtagatctcgccatcttttctctacacctggcaggagtttcctcamtccttagctccatcaattttatcaccacagcaaaaaacatacgcccaaaaggccttacccccgaacgtatacccttattcgtatggagtgttgctattaccactgttcttctccttctatctcttcccgttctagccggcgccattactatactacttactgaccgaaatcttaatacatcattcttcgaccctaccggaggaggagaccccgtcctataccaacacttattt
>Chaetozone_sp_ZMBN129633
gacactctacttcctcctcgggatctggtctgggcttataggcacctcaataagccttctcatccgcacagagctgggccaaccgggcacattcctgaataacgaccaactctacaacgttattgtaacagcccacgcattcctcataatcttcttcctagttataccggtatgtattggtgggttcgggaactggctggtcccactcatacttgccgccccagatatggccttcccccgcctgaataatataagattctgacttctccccccctcgctagtcctccttgtaatatcagccgccgttgaacagggcgccggaaccgggtgaactgtctaccccccactctctacacacatatttcacaggggcccgtcagtagacttagcaattttctctctccacctagccggtgtctcctcaatcctgagatctattaacttccttactacagtaataaacatacgctccaacggccttacagccgcacgcatccccctgtttgtttgagccattgcagtaaccacatttctacttctcctctcactccctgtcctcgccgccggtatcacaatactcctcacagaccgaaacctaaacacctccttttttgacccggctggcggtggggacccaattctataccaacacctgttt
>Chaetozone_sp_ZMBN129634
gacactctacttcctcctcgggatctggtctgggcttataggcacctcaataagccttctcatccgcacagagctgggccaaccgggcacattcctgaataacgaccaactctacaacgttattgtaacagcccacgcattcctcataatcttcttcctagttataccggtatttattggtgggttcgggaactggctggtcccactcatacttgccgccccagatagggccttcccccgcctgaataatataagattctgacttctccccccctcgctagtcctccttgtaatatcagccgccgttgaacagggcgccggaaccgggtgaactgtctaccccccactctctacacacgtatttcacaggggcccgtcagtagacttagcaattttctctctccacctagccggtgtctcctcaatcctaagatctattaacttccttactacagtaataaacatacgctccaacggccttacagccgcacgcatccccctgtttgtttgagccattgcagtaaccacatttttacttctcctctcactccctgtcctcgccgccggtatcacaatactcctcacagaccgaaacctaaacacctccttttttgaccc----------------------------------------
>Chaetozone_sp_ZMBN129638
-------------------------------ggcctacttggtacatccataagccttctcatccgcactgaactaggccagccgggcccctttctaaaaagagaccaaatctataacgtcattgtcaccgcccacgcatttctgataattttttttatggtaatgcccatctttattgggggcttcggaaattggctaatccccctcatgttggccgccccagatatagctttcccacgattaaataacataagcttctggctcctacccccctccctcaccttacttacaatatcagcagccgttgaacaaggagctggcaccggttgaacagtttatccccccctcgccagaaatatttcacatagaggcccctcagtcgaccttgccatcttctcccttcaccttgcgggtatctcctcaattcttagctcagtaaactttctaaccaccgtaaaaaacatacgctctaaaggtcttacaccagaacgcatcccactattcgtttgggctgtaacaacaaccaccatacttctactactctcactccccgttctcgctggtgcaattacaatactattaactgaccgaaatcttaacacagcattctttgaccccgctggcggaggagaccctatcctctaccaacacttattt
>Chaetozone_sp_ZMBN129641
-------------------------------ggcctcctgggaacctctataagcctcctaattcgcacagagctcggacaaccaggccccctcctcggcagagaccaagtctacaacgttctcgtaacagcccatgcattcctaataattttttttctagtaatacctgtcttcattggtgggtttggcaactgactaatcccacttatactcgctgcacccgacatggcatttccacgactaaacaatataagattctgacttctacccccatccctcacacttctagttatatccgctgttgtagaacagggcgcaggaacaggatgaactgtttacccaccactttcaagaaacatttcccacagcgggccctctgtagatctcgccatcttttctctacacctggcaggagtttcctcaatccttagctccatcaattttatcaccacagcaaaaaacatacgcccaaaaggccttacccccgaacgtatacccctattcgtatggagtgttgctattaccactgttcttctccttctatctcttcccgttctagccggcgccattactatactacttactgaccgaaatcttaatacatcattcttcgaccctaccggaggaggagaccccgtcctataccaacac------
>Chaetozone_sp_ZMBN129642
--------------------------------gactcctgggcacctcaataagcctattaatccgagcggaactaggccaaccaggcccccttcttggaagagaccaaatttataacgttctcgtaaccgcccacgcgttcttgataatcttcttcctcgtcatgcctgtgtttattggtggctttgggaactggctaatcccactcatactcgccgccccagacatggctttcccccgactaaacaatataagattctggcttctcccaccatcattaaccctccttgtaatatccgccgttgttgaacaaggcgctggaacaggatgaactgtctaccccccactatcaagaaacgtctcacatagtggcccttccgtagatctagcaatcttctccctccatcttgcaggtgtctcctctatccttagctctattaactttattacaacagcaaaaaacatgcgccctaaaggcctcaccccagaacgcatacctttatttgtatgaggcgtggctatcaccaccgttcttcttcttctttccctgccagttcttgcaggagctatcaccatacttctcacagaccgaaacctaaacacctcattcttcgaccccactggtggtggagaccctgtactatatcaacacctgttt
>Chaetozone_sp_ZMBN129647
---------------------------------------gggaacctctataagcctcctaattcgcacagagctcggacaaccaggccccctcctcggcagagaccaagtctacaacgttctcgtaacagcccatgcattcctaataattttttttctagtaatacctgtcttcattggtgggtttggcaactgactaatcccacttatactcgctgcacccgacatggcatttccacgactaaacaatataagattctgacttctacccccatccctcacacttctagttatatccgctgttgtagaacagggcgcaggaacaggatgaactgtttacccaccactttcaagaaacatttcccacagcgggccctctgtagatctcgccatcttttctctacacctggcaggagtttcctcaatccttagctccatcaattttatcaccacagcaaaaaacatacgcccaaaaggccttacccccgaacgtatacccttattcgtatggagtgttgctattaccactgttcttctccttctatctcttcccgttctagccggcgccattactatactacttactgaccgaaatcttaatacatcattcttcgaccctaccggaggaggagaccccgtcctataccaacacttattt
>Chaetozone_sp_ZMBN129648
-------------------------------gggcttataggcacctcaataagccttctcatccgcacagagctgggccaaccgggcacattcctgaataacgaccaactctacaacgttattgtaacagcccacgcattcctcataatcttcttcctagttataccggtatttattggtgggttcgggaactggctggtcccactcatacttgccgccccagatatggccttcccccgcctgaataatataagattctgacttctccccccctcgctagtcctccttgtaatatcagccgccgttgaacagggcgccggaaccgggtgaactgtctaccccccactctctacacacatatttcacaggggcccgtcagtagacttagcaattttctctctccacctagccggtgtctcctcaatcctgagatctattaacttccttactacagtaataaacatacgctccaacggccttacagccgcacgcatccccctgtttgtttgagccattgcagtaaccacatttctacttctcctctcactccctgtcctcgccgccggtatcacaatactcctcacagaccgaaacctaaacacctccttttttgacccggctggcggtggggacccaattctataccaacacc-----
>Chaetozone_sp_ZMBN94483
gacattatatttcctacttggaatttgatctggcttagttggcacatcaataagcttattaattcgagctgaattaggtcaacctggctcctttctaagaagcgaccaaatttataatgtgttggtaacagcacacgcgtttctaataattttcttcctggtaatacccatcttcattggggggtttgggaactgactaatccccctaatactctccgcaccagacatagcattcccacgcctaaacaacataagcttctgacttttaccgcccgcccttacactacttgtaatatctgccgcagtagagcaaggcgctggcaccggctgaacagtctaccccccactagcagctaacctcgcccatagcgggccatcagttgacctagctatcttttcactccaccttgccggggtgtcttcaattctaagatcaattaattttctaacaaccgtaaaaaatatgcgctctaaaggcttaactctggagcgcatcccactctttgtgtgagcagtagcagtaacaaccctactactactgctatccctaccagttttggctggtgggatcacgatactactaaccgatcgtaacctaaacacctcattctttgacccagctggaggaggggatcctattttgtaccaacacctattc
>Chaetozone_sp_ZMBN94537
caccctatattttatctttggaatttgatgcggcttactgggcacttctataagtatgctcatccgcacagagctcggccaaccaggctcgtttctaaatagagaccaaatctataatgttatcgtcacggctcacgccttcctgataatcttcttccttgttatacctgtaataattgggggctttggcaattgactcgttcccctaatactcgccgccccagacatggcgttcccgcgcctcaataatataaggttctggctactccccccctctctcaccctactagttctttccgccaccgtaggccagggcgcgggcaccgggtgaactgtttaccccccgctatctagaaacgtcgcccacagcgggccttccgtagactttgcaatcgtttccctgcacctcgccggcatttcatcaattcttagagcagtaaacttcctaactactgtaaagaacatgcgtgtaaacgccatcaccccagcccgcatccccctatttgtttgggccgtcgccgtaaccacccttcttcttcttctgtccctcccggtcctcgcggcggggatcaccatgcttctcaccgaccgcaatgtaaacaccgccttctttgaccccagcggtgggggagacccaattctctaccaacacttattt
>Chaetozone_sp_ZMBN94633
--------------------------------------------------------------------cagaactcggacaaccgggccccctcctcggcagggaccaaatctacaacgttctcgtaacagcccacgcattcctaataatttttttcctggttatacctgtatttatcggcggatttggaaattgattaatcccacttatactcgccgcgccggacatagcatttccacgactaaataatataagattctgacttctgcccccgtccctcacacttctggttatatccgctgttgtagaacaaggcgcgggaacaggatgaactgtttaccccccactctcaagaaatatttcccacagcgggccctctgtagacctcgccatcttttctctacacctcgcaggagtctcctcaatcctaagctccatcaattttatcaccacagcaaaaaacatgcgccccaaaggccttacccccgaacgtatgcccctatttgtgtgaagtgttgctatcaccactgttcttctccttctctctctccccgttctagccggcgccattactatactatttactgaccgaaacctaaacacatcattctttgaccccaccggaggaggagatccaa--------------------
>Chaetozone_sp_ZMBN95386
-----------------------------------tactaggaacctcaataagcctaataatccgtgcagaactcgcccaaccaggcccactactaggaaacgaccaaatctataacgtactagtaactgcccacgcctttcttataatctttttcctcgtaatgccagtatttattggtgggttcggaaactgacttatcccgctcatactagctgccccagacatagcatttccccgcctaaacaatataaggttctggctactccccccatccctcacccttctagttatatccgctgtagttgaacaaggcgccggcaccggctgaactgtctatcctcctctagcagctaatatctctcacagagggccatctgtagacctagccatcttttccctccacctggcaggtgtctcttctattctcagttccatcaactttattactaccgtaaaaaatatacgacataaaggcatcaccccagaacgcatccccctttttgtctgaagagttgctgttactacagtacttctcctcctgtcacttcctgttcttgcaggcgcaatcacaatacttctaacagaccgaaacctaaatacctccttctttgacccttccgggggcggagaccccgttctttaccaacacctattc
>Chaetozone_sp_ZMBN95707
------------------------------------------------------ccttctcatccgcactgaactaggccagccgggcccctttctaanaagagaccaaatctataacgtcattgtcaccgcccacgcatttctgataattttttttatggtaatgcccatctttattgggggcttcggaaattggctaatccccctcatgttggccgccccagatatagctttcccacgattaaataacataagcttctggctcctacccccctccctcaccttacttacaatatcagcagccgttgaacaaggagctggcaccggttgaacagtttatccccccctcgccagaaatatttcacatagaggcccctcagtcgaccttgccatcttctcccttcaccttgcgggtatctcctcaattcttagctcagtaaactttctaaccaccgtaaaaaacatacgctctaaaggtcttacaccagaacgcatcccactattcgtttgggctgtaacaacaaccaccatacttctactactctcactccccgttctcgctggtgcaattacaatactattaactgaccgaaatcttaacacagcattctttgaccccgctggcggaggagaccctatcctctaccaacacttattt
>Chaetozone_sp_ZMBN98242
aaccctttattttatctttggaatctgatcgggcctacttggcacatcaataagcctattaatccgtgcagaactaggtcaaccaggcccccttcttggtagcgaccaaatctacaacgttctcgttaccgcccacgcattcttaataatcttcttccttgttatacccgtatttattggtggttttggtaactgattaatcccactcatacttgccgccccagacatggcattcccacgattaaacaatataagattctggcttctccccccatccttaaccctcctcgtaatgtcagccattgttgaacaaggggccggaacaggatgaactgtctaccccccactatcaagaaacgtctcccatagcggcccgtccgtagacctagcaatcttctccctgcatcttgcaggtgtttcctctattcttagatctattaattttatcacgacagcaaaaaacatacgccctaaaggcctcaccccagaacgtatgcctttatttgtatgaagagttgctattaccaccgttctccttcttctctccctgccagtactcgcgggagctattactatacttctcacagaccgaaatctaaacacctcattcttcgaccctaccgggggaggagaccccgtactataccaacacctattt
>Chaetozone_sp_ZMBN98250
gacactctacttcctcctcgggatctggtctgggcttataggcacctcaataagccttctcatccgcacagagctgggccaaccgggcacattcctgaataacgaccaactctacaacgttattgtaacagcccacgcattcctcataatcttcttcctagttataccggtatttattggtgggttcgggaactggctggtcccactcatacttgccgccccagatatggccttcccccgcctgaataatataagattctgacttctccccccctcgctagtcctccttgtaatatcagccgccgttgaacagggcgccggaaccgggtgaactgtctaccccccactctctacacacatatttcacaggggcccgtcagtagacttagcaattttctctctccacctagccggtgtctcctcaatcctgagatctattaacttccttactacagtaataaacatacgctccaacggccttacagccgcacgcatccccctgtttgtttgagccattgcagtaaccacatttctacttctcctctcactccctgtcctcgccgccggtatcacaatactcctcacagaccgaaacctaaacacctccttttttgacccggctggcggtggggacccaattctataccaacacctgttt
>Cirratulidae_Arne3630
---------------------------------------tggtacatccataagccttctcatccgcactgaactaggccagccgggcccctttctaaaaagagaccaaatctataacgtcattgtcaccgcccacgcatttctgataattttttttatggtaatgcccatctttattgggggcttcggaaattggctaatccccctcatgttggccgccccagatatagctttcccacgattaaataacataagcttctggctcctacccccctccctcaccttacttacaatatcagcagccgttgaacaaggagctggcaccggttgaacagtttatccccccctcgccagaaatatttcacatagaggcccctcagtcgaccttgccatcttctcccttcaccttgcgggtatctcctcaattcttagctcagtaaactttctaaccaccgtaaaaaacatacgctctaaaggtcttacaccagaacgcatcccactattcgtttgggctgtaacaacaaccaccatacttctactactctcactccccgttctcgctggtgcaattacaatactattaactgaccgaaatcttaacacagcattctttgaccccgctggcggaggagaccctatcctctaccaacacttattt
>Cirratulidae_Arne3680
-------------------------------ggcctcctgggaacctctataagcctcctaattcgcacagagctcggacaaccaggccccctcctcggcagagaccaagtctacaacgttctcgtaacagcccatgcattcctaataattttttttctagtaatacctgtcttcattggtgggtttggcaactgactaatcccacttatactcgctgcacccgacatggcatttccacgactaaacaatataagattctgacttctacccccatccctcacacttctagttatatccgctgttgtagaacagggcgcaggaacaggatgaactgtttacccaccactttcaagaaacatttcccacagcgggccctctgtagatctcgccatcttttctctacacctggcaggagtttcctcaatccttagctccatcaattttatcaccacagcaaaaaacatacgcccaaaaggccttacccccgaacgtatacccttattcgtatggagtgttgctattaccactgttcttctccttctatctcttcccgttctagccggcgccattactatactacttactgaccgaaatcttaatacatcattcttcgaccctaccggaggaggagaccccgtcctataccaacactta---
>Cirratulidae_Arne4473
-----------------------------------------------caataagactaataatccgagcagaactcgcccaaccaggcccgctactaggaaacgaccaaatctataacgtactagtgactgcccacgctttccttataatcttttttcttgttataccagttttcattggcggatttggaaactgacttatcccacttatattagccgccccagacatggcatttccccgcctgaacaatataagattctggctactacccccatcccttacccttctagtaatgtctgccgtagtcgaacaaggtgcgggcaccggctgaactgtctacccaccgctagcagcaaacatctctcacagaggcccatctgtcgatctagccatcttctccctccatctagcaggtgtctcatctattctcagctccatcaactttattaccaccgtaaaaaacatacgacataaaggaatcaccccagagcgcattccactatttgtctgaagagttgctgtaaccacagttctactccttctctctcttcctgtccttgccggcgccatcacaatacttttaacagaccgaaacctaaatacctccttctttgacccgtccggaggcggagaccctgtcctttaccaacacctattc
>Cirratulidae_Arne5084
----------------------------------------ggcacctcaataagcctattaatccgagcggaactaggccaaccaggcccccttcttggaagagaccaaatttataacgttctcgtaaccgcccacgcgttcttgataatcttcttcctcgtcatgcctgtgtttattggtggctttgggaactggctaatcccactcatactcgccgccccagacatggctttcccccgactaaacaatataagattctggcttctcccaccatcattaaccctccttgtaatatccgccgttgttgaacaaggcgctggaacaggatgaactgtctaccccccactatcaagaaacgtctcacatagtggcccttccgtagatctagcaatcttctccctccatcttgcaggtgtctcctctatccttagctctattaactttattacaacagcaaaaaacatgcgccctaaaggcctcaccccagaacgcatacctttatttgtatggggcgtggctatcaccaccgttcttcttcttctttccctgccagttcttgcaggagctatcaccatacttctcacagaccgaaacctaaacacctcattcttcgaccctactggtggtggagaccctgtactatatcaacacctgttt
>Cirratulidae_Arne5089
----------------------------------------ggcacctcaataagcctattaatccgagcggaactaggccaaccaggcccccttcttggaagagaccaaatttataacgttctcgtaaccgcccacgcgttcttgataatcttcttcctcgtcatgcctgtgtttattggtggctttgggaactggctaatcccactcatactcgccgccccagacatggctttcccccgactaaacaatataagattctggcttctcccaccatcattaaccctccttgtaatatccgccgttgttgaacaaggcgctggaacaggatgaactgtctaccccccactatcaagaaacgtctcacatagtggcccttccgtagatctagcaatcttctccctccatcttgcaggtgtctcctctatccttagctctattaactttattacaacagcaaaaaacatgcgccctaaaggcctcaccccagaacgcatacctttatttgtatggggcgtggctatcaccaccgttcttcttcttctttccctgccagttcttgcaggagctatcaccatacttctcacagaccgaaacctaaacacctcattcttcgaccctactggtggtggagaccctgtactatatcaacacctgttt
>Cirratulidae_Arne5091
----------------------------------------ggcgcctc-ataagcctatt-atccgagcggaactaggccaaccaggcccccttcttggaagagaccaaatttataacgttctcgtaaccgcccacgcgttcttgataatcttcttcctcgtcatgcctgtgtttattggtggctttgggaactggctaatcccactcatactcgccgccccagacatggctttcccccgactaaacaatataagattctggcttctcccaccatcattaaccctccttgtaatatccgccgttgttgaacaaggcgctggaacaggatgaactgtctaccccccactatcaagaaacgtctcacatagtggcccttccgtagatctagcaatcttctccctccatcttgcaggtgtctcctctatccttagctctattaactttattacaacagcaaaaaacatgcgccctaaaggcctcaccccagaacgcatacctttatttgtatggggcgtggctatcaccaccgttcttcttcttctttccctgccagttcttgcaggagctatcaccatacttctcacagaccgaaacctaaacacctcattcttcgaccccactggtggtggagaccctgtactatatcaacacctgttt
>Cirratulidae_Arne5093
---------------------------------------gggcacctcaataagcctattaatccgagcggaactaggccaaccaggcccccttcttggaagagaccaaatttataacgttctcgtaaccgcccacgcgttcttgataatcttcttcctcgtcatgcctgtgtttattggtggctttgggaactggctaatcccactcatactcgccgccccagacatggctttcccccgactaaacaatataagattctggcttctcccaccatcattaaccctccttgtaatatccgccgttgttgaacaaggcgctggaacaggatgaactgtctaccccccactatcaagaaacgtctcacatagtggcccttccgtagatctagcaatcttctccctccatcttgcaggtgtctcctctatccttagctctattaactttattacaacagcaaaaaacatgcgccctaaaggcctcaccccagaacgcatacctttatttgtatggggcgtggctatcaccaccgttcttcttcttctttccctgccagttcttgcaggagctatcaccatacttctcacagaccgaaacctaaacacctcattcttcgaccctactggtggtggagaccctgtactatatcaacacctgttt
>Cirratulidae_PAD02i07
-------------------------------------------------------------------------------------------------------------------------------------------------------------------------------------------------------------------------------------------------ctaaataacataagattctgacttcttcccccctcccttaccctcctagtaatgtctgctgtcgttgagcaaggcgccggaacaggatgaacggtatatccgcctcttgccggaaacgtctgccatagtggaccctcagtagaccttgctatcttctcccttcatcttgcaggcatctcatcaattctaagctcaatcaactttatcaccacagcaaaaaacatacgccataaaggaataacacccgaacgcatccctttattcgtt------------------------------------------------------------------------------------------------------------------------------------------------------
>Cirratulidae_PAD02i09
----------------------------------------------------------------------------------------------------------------------------------------------------------------------------------------------------------------------------------------------------------------------------------taccttaccctcctcgtaatgtccgctgtcgttgaacaaggcgccggaacaggatgaacggtatatccgccgcttgccggaaacgtctgccatagtgggccctcagtagaccttgctatcttctcccttcatcttgcaggcatctcatcaattctaagctcaatcaactttattaccacagcaaaaaacatacgccataaaggaataacacccgaacgcatccctctattcgtttgagcggtagttcttacaaccatcctcctcctcctgtcacta------------------------------------------------------------------------------------------------------------
>Cirratulidae_PAD02i09b
----------------------------------------------------------------------------------------------------------------------------------------------------------------------------------------------------------------------------------------------------------------------------------taccttaccctcctcgtaatgtccgctgtcgttgaacaaggcgccggaacaggatgaacggtatatccgccgcttgccggaaacgtctgccatagtgggccctcagtagaccttgctatcttctcccttcatcttgcaggcatctcatcaattctaagctcaatcaactttattaccacagcaaaaaacatacgccataaaggaataacacccgaacgcatccctctattcgtttgagcggtagttcttacaaccatcctcctcctcctgtcacta------------------------------------------------------------------------------------------------------------
>Cirratulidae_PAD04i04
----------------------------------------------------------------------------------------------------------------------------------------------------------------------------------------------------------------------------------------------------------------------------------tcccttaccctcctagtaatgtctgctgtcgttgagcaaggcgccggaacaggatgaacggtatatccgcctcttgccggaaacgtctgccatagtggaccctcagtagaccttgctatcttctcccttcatcttgcaggcatctcatcaattctaagctcaatcaactttatcaccacagcaaaaaacatacgccataaaggaataacacccgaacgcatccctttattcgtttgagcggtagttcttacaaccatcctcctccttctatcacta------------------------------------------------------------------------------------------------------------
>Cirratulidae_PAR06i11
----------------------------------------------------------------------------------------------------------------------------------------------------------------------------------------------------------------------------------------------------aataatataagtttctgactgcttcccccatcattaacactacttgtaatatctgcaatagtagaacaaggcgccggaacaggatgaaccgtctatccacccctcgctagaaatatttcacacagcggaccctctgtagacctcgctattttcgcccttcatttagccggcatctcctctatcttaagatccatcaactttatttctacagtcagaaacatacgacataaaggcataaccccagcacgcattacattattcacatgagctgtcgcaattaccactgtactccttcttctatcacta------------------------------------------------------------------------------------------------------------
>Cirratulidae_PAR06i14
----------------------------------------------------------------------------------------------------------------------------------------------------------------------------------------------------------------------------------------------------------------------------------tcattaacactacttgtaatatctgcaatagtagaacaaggcgccggaacaggatgaaccgtctatccacccctcgctagaaatatttcacacagcggaccctctgtagacctcgctattttcgcccttcatttagccggcatctcctctatcttaagatccatcaactttatttctacagtcagaaacatacgacataaaggcataaccccagcacgcattacattattcacatgagctgtcgcaattaccactgtactccttcttctatcacta------------------------------------------------------------------------------------------------------------
>Cirratulidae_SPD05i03
----------------------------------------------------------------------------------------------------------------------------------------------------------------------------------------------------------------------------------------------------------ataagattctgacttcttcccccctctctaactctccttgtaatatctgctatagttgaacaaggtgtggggacaggctgaaccgtctaccctcctttagcaagaaacatctcccatagcggcccatcagtagatctcgcaattttttctcttcacctagcaggtgtttcatctattctgagttctattaacttcattactaccgttagaaatatacgccaccaaggtataacccctgaacgtattactctattcacatgagccgtagcaatcacaaccgtattactactcctttcactg------------------------------------------------------------------------------------------------------------
>Tharyx_sp_08PROBE-0274
-------------------------------------------------------ctattaatccgtgcagaactaggccaaccaggcccccttctcggcagagaccaaatttataacgttctcgtaaccgcccatgcattcttaataatcttcttccttgttatacccgtgtttattggcggctttggaaactgactagtcccacttatacttgctgccccagacatggcattcccccgactaaataatataagattctgacttctacccccgtccttaaccctccttgtaatatctgccgttgtggaacaaggggctggaacaggatgaactgtatacccccccctgtcaagaaacgtttcacacagcggtccttccgtagacctggcaatcttctccctccatcttgcaggtgtctcctctatccttagctctattaatttcattacaacagcaaaaaacatgcgccctaaaggtctctccccagaacgcatgcccttatttgtgtgaagggtagctattaccaccgttcttcttcttctctccctgccagttcttgctggggctattactatgcttctcacagaccgaaacctaaacacctcattcttca--------------------------------------------
>Tharyx_sp_08PROBE-0275
----------------------------------------ggcacatccataagcctattaatccgtgcagaactaggccaaccaggcccccttctcggcagagaccaaatttataacgttctcgtaaccgcccatgcattcttaataatcttcttccttgttatacccgtgtttattggcggctttggaaactgactagtcccacttatacttgctgccccagacatggcattcccccgactaaataatataagattctgacttctacccccgtccttaaccctccttgtaatatctgccgttgtggaacaaggggctgggacaggatgaactgtatacccccccctgtcaagaaacgtttcacacagcggtccttccgtagacctggcaatcttctccctccatcttgcaggtgtctcctctatccttagctctattaatttcattacaacagcaaaaaacatgcgccctaaaggtctctccccagaacgcatgcccttatttgtgtgaagggtagctattaccaccgttcttcttcttctctccctgccagttcttgctggggctattactatgcttctcacagaccgaaacctaaacacctcattcttcgaccctaccggagggggagaccctgtgctataccaacacctgttc
>Tharyx_sp_08PROBE-0280
----ctttattttatttttggaatttgatcaggcctcctcggcacatccataagcctattaatccgtgcagaactaggccaaccaggcccccttctcggcagagaccaaatttataacgttctcgtaaccgcccatgcattcttaataatcttcttccttgttatacccgtgtttattggcggctttggaaactgactagtcccacttatacttgctgccccagacatggcattcccccgactaaataatataagattctgacttctacccccgtccttaaccctccttgtaatatctgccgttgtggaacaaggggctggaacaggatgaactgtatacccccccctgtcaagaaacgtttcacacagcggtccttccgtagacctggcaatcttctccctccatcttgcaggtgtctcctctatccttagctctattaatttcattacaacagcaaaaaacatgcgccctaaaggtctctccccagaacgcatgcccttatttgtgtgaagggtagctattaccaccgttcttcttcttctctccctgccagttcttgctggggctattactatgcttctcacagaccgaaacctaaacacctcattcttcgaccctaccggagggggagaccctgtgctataccaacacctgtt-
>Tharyx_sp_08PROBE-0283
----------tttatttttggaatttgatcaggcctcctcggcacatccataagcctattaatccgtgcagaactaggccaaccaggcccccttctcggcagagaccaaatttataacgttctcgtaaccgcccatgcattcttaataatcttcttccttgttatacccgtgtttattggcggctttggaaactgactagtcccacttatgcttgctgccccagacatggcattcccccgactaaataatataagattctgacttctacccccgtccttaaccctccttgtaatatctgccgttgtggaacaaggggctgggacaggatgaactgtatacccccccctgtcaagaaacgtttcacacagcggtccttccgtagacctggcaatcttctccctccatcttgcaggtgtctcctctatccttagctctattaatttcattacaacagcaaaaaacatgcgccctaaaggtctctccccagaacgcatgcccttatttgtatgaagggtagctatcaccaccgttcttcttcttctctccctgccagttcttgctggggctattactatgcttctcacagaccgaaacctaaacacctcattcttcgaccctaccggaggaggagaccctgtgctataccaacacctgttc
>Tharyx_sp_08PROBE-0285
----------------------------------------------------------------------------------ccaggcccccttctcggcagagaccaaatttataacgttctcgtaaccgcccatgcattcttaataatcttcttccttgttatacccgtgtttattggcggctttggaaactgactagtcccacttatgcttgctgccccagacatggcattcccccgactaaataatataagattctgacttctacccccgtccttaaccctccttgtaatatctgccgttgtggaacaaggggctgggacaggatgaactgtatacccccccctgtcaagaaacgtttcacacagcggtccttccgtagacctggcaatcttctccctccatcttgcaggtgtctcctctatccttagctctattaatttcattacaacagcaaaaaacatgcgccctaaaggtctctccccagaacgcatgcccttatttgtatgaagggtagctatcaccaccgttcttcttcttctctccctgccagttcttgctggggctattactatgcttctcacagaccgaaacctaaacacctcattcttcgaccctaccggaggaggagaccctgtgctataccaacacctgttc
>Tharyx_sp_08PROBE-0287
aaccctttattttatttttggaatttgatcaggcctcctcggcacatccataagcctattaatccgtgcagaactaggccaaccaggcccccttctcggcagagaccaaatttataacgttctcgtaaccgcccatgcattcttaataatcttcttccttgttatacccgtgtttattggcggctttggaaactgactagtcccacttatgcttgctgccccagacatggcattcccccgactaaataatataagattctgacttctacccccgtccttaaccctccttgtaatatctgccgttgtggaacaaggggctgggacaggatgaactgtatacccccccctgtcaagaaacgtttcacacagcggtccttccgtagacctggcaatcttctccctccatcttgcaggtgtctcctctatccttagctctattaatttcattacaacagcaaaaaacatgcgccctaaaggtctctccccagaacgcatgcccttatttgtatgaagggtagctatcaccaccgttcttcttcttctctccctgccagttcttgctggggctattactatgcttctcacagaccgaaacctaaacacctcattcttcgaccctaccggaggaggagaccctgtgctataccaacacctgttc
>Tharyx_sp_08PROBE-0292
----ctttattttatttttggaatttgatcaggcctcctcggcacatccataagcctattaatccgtgcagaactaggccaaccaggcccccttctcggcagagaccaaatttataacgttctcgtaaccgcccatgcattcttaataatcttcttccttgttatacccgtgtttattggcggctttggaaactgactagtcccacttatacttgctgccccagacatggcattcccccgactaaataatataagattctgacttctacccccgtccttaaccctccttgtaatatctgccgttgtggaacaaggggctggaacaggatgaactgtatacccccccctgtcaagaaacgtttcacacagcggtccttccgtagacctggcaatcttctccctccatcttgcaggtgtctcctctatccttagctctattaatttcattacaacagcaaaaaacatgcgccctaaaggtctctccccagaacgcatgcccttatttgtgtgaagggtagctattaccaccgttcttcttcttctctccctgccagttcttgctggggctattactatgcttctcacagaccgaaacctaaacacctcattcttcgaccctaccggagggggagaccctgtgctataccaacacctgttc
>Tharyx_sp_08PROBE-0295
aaccctttattttatttttggaatttgatcaggcctcctcggcacatccataagcctattaatccgtgcagaactaggccaaccaggcccccttctcggcagagaccaaatttataacgttctcgtaaccgcccatgcattcttaataatcttcttccttgttatacccgtgtttattggcggctttggaaactgactagtcccacttatacttgctgccccagacatggcattcccccgactaaataatataagattctgacttctacccccgtccttaaccctccttgtaatatctgccgttgtggaacaaggggctggaacaggatgaactgtatacccccccctgtcaagaaacgtttcacacagcggtccttccgtagacctggcaatcttctccctccatcttgcaggtgtctcctctatccttagctctattaatttcattacaacagcaaaaaacatgcgccctaaaggtctctccccagaacgcatgcccttatttgtgtgaagggtagctattaccaccgttcttcttcttctctccctgccagttcttgctggggctattactatgcttctcacagaccgaaacctaaacacctcattcttcgaccctaccggagggggagaccctgtgctataccaacacctgtt-
>Tharyx_sp_08PROBE-0296
aaccctttattttatttttggaatttgatcaggcctcctcggcacatccataagcctattaatccgtgcagaactaggccaaccaggcccccttctcggcagagaccaaatttataacgttctcgtaaccgcccatgcattcttaataatcttcttccttgttatacccgtgtttattggcggctttggaaactgactagtcccacttatgcttgctgccccagacatggcattcccccgactaaataatataagattctgacttctacccccgtccttaaccctccttgtaatatctgccgttgtggaacaaggggctgggacaggatgaactgtatacccccccctgtcaagaaacgtttcacacagcggtccttccgtagacctggcaatcttctccctccatcttgcaggtgtctcctctatccttagctctattaatttcattacaacagcaaaaaacatgcgccctaaaggtctctccccagaacgcatgcccttatttgtatgaagggtagctatcaccaccgttcttcttcttctctccctgccagttcttgctggggctattactatgcttctcacagaccgaaacctaaacacctcattcttcgaccctaccggaggaggagaccctgtgctataccaacacctgttc
>Tharyx_sp_08PROBE-0298
aaccctttattttatttttggaatttgatcaggcctcctcggcacatccataagcctattaatccgtgcagaactaggccaaccaggcccccttctcggcagagaccaaatttataacgttctcgtaaccgcccatgcattcttaataatcttcttccttgttatacccgtgtttattggcggctttggaaactgactagtcccacttatgcttgctgccccagacatggcattcccccgactaaataatataagattctgacttctacccccgtccttaaccctccttgtaatatctgccgttgtggaacaaggggctgggacaggatgaactgtatacccccccctgtcaagaaacgtttcacacagcggtccttccgtagacctggcaatcttctccctccatcttgcaggtgtctcctctatccttagctctattaatttcattacaacagcaaaaaacatgcgccctaaaggtctctccccagaacgcatgcccttatttgtatgaagggtagctatcaccaccgttcttcttcttctctccctgccagttcttgctggggctattactatgcttctcacagaccgaaacctaaacacctcattcttcgaccctaccggaggaggagaccctgtgctataccaacacctgtt-
>Tharyx_sp_08PROBE-0300
aaccctttattttatttttggaatttgatcaggcctcctcggcacatccataagcctattaatccgtgcagaactaggccaaccaggcccccttctcggcagagaccaaatttataacgttctcgtaaccgcccatgcattcttaataatcttcttccttgttatacccgtgtttattggcggctttggaaactgactagtcccacttatgcttgctgccccagacatggcattcccccgactaaataatataagattctgacttctacccccgtccttaaccctccttgtaatatctgccgttgtggaacaaggggctgggacaggatgaactgtatacccccccctgtcaagaaacgtttcacacagcggtccttccgtagacctggcaatcttctccctccatcttgcaggtgtctcctctatccttagctctattaatttcattacaacagcaaaaaacatgcgccctaaaggtctctccccagaacgcatgcccttatttgtatgaagggtagctatcaccaccgttcttcttcttctctccctgccagttcttgctggggctattactatgcttctcacagaccgaaacctaaacacctcattcttcgaccctaccggaggaggagaccctgtgctataccaacacctgttc
>Tharyx_sp_08PROBE-0306
aaccctttattttatttttggaatttgatcaggcctcctcggcacatccataagcctattaatccgtgcagaactaggccaaccaggcccccttctcggcagagaccaaatttataacgttctcgtaaccgcccatgcattcttaataatcttcttccttgttatacccgtgtttattggcggctttggaaactgactagtcccacttatgcttgctgccccagacatggcattcccccgactaaataatataagattctgacttctacccccgtccttaaccctccttgtaatatctgccgttgtggaacaaggggctgggacaggatgaactgtatacccccccctgtcaagaaacgtttcacacagcggtccttccgtagacctggcaatcttctccctccatcttgcaggtgtctcctctatccttagctctattaatttcattacaacagcaaaaaacatgcgccctaaaggtctctccccagaacgcatacccttatttgtatgaagggtagctatcaccaccgttcttcttcttctctccctgccagttcttgctggggctattactatgcttctcacagaccgaaacctaaacacctcattcttcgaccctaccggaggaggagaccctgtgctataccaa---------
>Tharyx_sp_08PROBE-0310
aaccctttattttatttttggaatttgatcaggcctcctcggcacatccataagcctattaatccgtgcagaactaggccaaccaggcccccttctcggcagagaccaaatttataacgttctcgtaaccgcccatgcattcttaataatcttcttccttgttatacccgtgtttattggcggctttggaaactgactagtcccacttatgcttgctgccccagacatggcattcccccgactaaataatataagattctgacttctacccccgtccttaaccctccttgtaatatctgccgttgtggaacaaggggctgggacaggatgaactgtatacccccccctgtcaagaaacgtttcacacagcggtccttccgtagacctggcaatcttctccctccatcttgcaggtgtctcctctatccttagctctattaatttcattacaacagcaaaaaacatgcgccctaaaggtctctccccagaacgcatgcccttatttgtatgaagggtagctatcaccaccgttcttcttcttctctccctgccagttcttgctggggctattactatgcttctcacagaccgaaacctaaacacctcattcttcgaccctaccggaggaggagaccctgtgctataccaacacctgttc
>Tharyx_sp_08PROBE-0311
aaccctttattttatttttggaatttgatcaggcctcctcggcacatccataagcctattaatccgtgcagaactaggccaaccaggcccccttctcggcagagaccaaatttataacgttctcgtaaccgcccatgcattcttaataatcttcttccttgttatacccgtgtttattggcggctttggaaactgactagtcccacttatacttgctgccccagacatggcattcccccgactaaataatataagattctgacttctacccccgtccttaaccctccttgtaatatctgccgttgtggaacaaggggctgggacaggatgaactgtatacccccccctgtcaagaaacgtttcacacagcggtccttccgtagacctggcaatcttctccctccatcttgcaggtgtctcctctatccttagctctattaatttcattacaacagcaaaaaacatgcgccctaaaggtctctccccagaacgcatgcccttatttgtgtgaagggtagctattaccaccgttcttcttcttctctccctgccagttcttgctggggctattactatgcttctcacagaccgaaacctaaacacctcattcttcgaccctaccggagggggagaccctgtgctataccaacacctgtt-
>Tharyx_sp_08PROBE-0312
aaccctttattttatttttggaatttgatcaggcctcctcggcacatccataagcctattaatccgtgcagaactaggccaaccaggcccccttctcggcagagaccaaatttataacgttctcgtaaccgcccatgcattcttaataatcttcttccttgttatacccgtgtttattggcggctttggaaactgactagtcccacttatgcttgctgccccagacatggcattcccccgactaaataatataagattctgacttctacccccgtccttaaccctccttgtaatatctgccgttgtggaacaaggggctgggacaggatgaactgtatacccccccctgtcaagaaacgtttcacacagcggtccttccgtagacctggcaatcttctccctccatcttgcaggtgtctcctctatccttagctctattaatttcattacaacagcaaaaaacatgcgccctaaaggtctctccccagaacgcatgcccttatttgtatgaagggtagctatcaccaccgttcttcttcttctctccctgccagttcttgctggggctattactatgcttctcacagaccgaaacctaaacacctcattcttcgaccctaccggaggaggagaccctgtgctataccaacacctg---
>Tharyx_sp_08PROBE-0314
-------tattttatttttggaatttgatcaggcctcctcggcacatccataagcctattaatccgtgcagaactaggccaaccaggcccccttctcggcagagaccaaatttataacgttctcgtaaccgcccatgcattcttaataatcttcttccttgttatacccgtgtttattggcggctttggaaactgactagtcccacttatgcttgctgccccagacatggcattcccccgactaaataatataagattctgacttctacccccgtccttaaccctccttgtaatatctgccgttgtggaacaaggggctgggacaggatgaactgtatacccccccctgtcaagaaacgtttcacacagcggtccttccgtagacctggcaatcttctccctccatcttgcaggtgtctcctctatccttagctctattaatttcattacaacagcaaaaaacatgcgccctaaaggtctctccccagaacgcatgcccttatttgtatgaagggtagctatcaccaccgttcttcttcttctctccctgccagttcttgctggggctattactatgcttctcacagaccgaaacctaaacacctcattcttcgaccctaccggaggaggagaccctgtgctataccaacacctgttc
>Tharyx_sp_08PROBE-0515
-------------------------------------ctcggcacatccataagcctattaatccgtgcagaactaggccaaccaggcccccttctcggcagagaccaaatttataacgttctcgtaaccgcccatgcattcttaataatcttcttccttgttatacccgtgtttattggcggctttggaaactgactagtcccacttatgcttgctgccccagacatggcattcccccgactaaataatataagattctgacttctacccccgtccttaaccctccttgtaatatctgccgttgtggaacaaggggctgggacaggatgaactgtatacccccccctgtcaagaaacgtttcacacagcggtccttccgtagacctggcaatcttctccctccatcttgcaggtgtctcctctatccttagctctattaatttcattacaacagcaaaaaacatgcgccctaaaggtctctccccagaacgcatgcccttatttgtatgaagggtagctatcaccaccgttcttcttcttctctccctgccagttcttgctggggctattactatgcttctcacagaccgaaacctaaacacctcattcttcgaccctaccggaggaggagaccctgtgctataccaacacctgttc
>Tharyx_sp_08PROBE-0517
aaccctttattttatttttggaatttgatcaggcctcctcggcacatccataagcctattaatccgtgcagaactaggccaaccaggcccccttctcggcagagaccaaatttataacgttctcgtaaccgcccatgcattcttaataatcttcttccttgttatacccgtgtttattggcggctttggaaactgactagtcccacttatgcttgctgccccagacatggcattcccccgactaaataatataagattctgacttctacccccgtccttaaccctccttgtaatatctgccgttgtggaacaaggggctgggacaggatgaactgtatacccccccctgtcaagaaacgtttcacacagcggtccttccgtagacctggcaatcttctccctccatcttgcaggtgtctcctctatccttagctctattaatttcattacaacagcaaaaaacatgcgccctaaaggtctctccccagaacgcatgcccttatttgtatgaagggtagctatcaccaccgttcttcttcttctctccctgccagttcttgctggggctattactatgcttctcacagaccgaaacctaaacacctcattcttcgaccctaccggaggaggagaccctgtgctataccaacacctgttc
>Tharyx_sp_08PROBE-0518
aaccctttattttatttttggaatttgatcaggcctcctcggcacatccataagcctattaatccgtgcagaactaggccaaccaggcccccttctcggcagagaccaaatttataacgttctcgtaaccgcccatgcattcttaataatcttcttccttgttatacccgtgtttattggcggctttggaaactgactagtcccacttatacttgctgccccagacatggcattcccccgactaaataatataagattctgacttctacccccgtccttaaccctccttgtaatatctgccgttgtggaacaaggggctgggacaggatgaactgtatacccccccctgtcaagaaacgtttcacacagcggtccttccgtagacctggcaatcttctccctccatcttgcaggtgtctcctctatccttagctctattaatttcattacaacagcaaaaaacatgcgccctaaaggtctctccccagaacgcatgcccttatttgtgtgaagggtagctattaccaccgttcttcttcttctctccctgccagttcttgctggggctattactatgcttctcacagaccgaaacctaaacacctcattcttcgaccctaccggagggggagaccctgtgctataccaacacctgtt-
>Tharyx_sp_08PROBE-0519
aaccctttattttatttttggaatttgatcaggcctcctcggcacatccataagcctattaatccgtgcagaactaggccaaccaggcccccttctcggcagagaccaaatttataacgttctcgtaaccgcccatgcattcttaataatcttcttccttgttatacccgtgtttattggcggctttggaaactgactagtcccacttatgcttgctgccccagacatggcattcccccgactaaataatataagattctgacttctacccccgtccttaaccctccttgtaatatctgccgttgtggaacaaggggctgggacaggatgaactgtatacccccccctgtcaagaaacgtttcacacagcggtccttccgtagacctggcaatcttctccctccatcttgcaggtgtctcctctatccttagctctattaatttcattacaacagcaaaaaacatgcgccctaaaggtctctccccagaacgcatgcccttatttgtatgaagggtagctatcaccaccgttcttcttcttctctccctgccagttcttgctggggctattactatgcttctcacagaccgaaacctaaacacctcattcttcgaccctaccggaggaggagaccctgtgctataccaacacctgtt-
>Tharyx_sp_08PROBE-0550
-accctttattttatttttggaatttgatcaggcctcctcggcacatccataagcctattaatccgtgcagaactaggccaaccaggcccccttctcggcagagaccaaatttataacgttctcgtaaccgcccatgcattcttaataatcttcttccttgttatacccgtgtttattggcggctttggaaactgactagtcccacttatgcttgctgccccagacatagcattcccccgactaaataatataagattctgacttctacccccgtccttaaccctccttgtaatatctgccgttgtggaacaaggggctgggacaggatgaactgtatacccccccctgtcaagaaacgtttcacacagcggtccttccgtagacctggcaatcttctccctccatcttgcaggtgtctcctctatccttagctctattaatttcattacaacagcaaaaaacatgcgccctaaaggtctctccccagaacgcatgcccttatttgtatgaagggtagctatcaccaccgttcttcttcttctctccctgccagttcttgctggggctattactatgcttctcacagaccgaaacctaaacacctcattcttcgaccctaccggaggaggagaccctgtgctataccaacacctgttc
>Tharyx_sp_08PROBE-0567
-------tattttatttttggaatttgatcaggcctcctcggcacatccataagcctattaatccgtgcagaactaggccaaccaggcccccttctcggcagagaccaaatttataacgttctcgtaaccgcccatgcattcttaataatcttcttccttgttatacccgtgtttattggcggctttggaaactgactagtcccacttatacttgctgccccagacatggcattcccccgactaaataatataagattctgacttctacccccgtccttaaccctccttgtaatatctgccgttgtggaacaaggggctggaacaggatgaactgtatacccccccctgtcaagaaacgtttcacacagcggtccttccgtagacctggcaatcttctccctccatcttgcaggtgtctcctctatccttagctctattaatttcattacaacagcaaaaaacatgcgccctaaaggtctctccccagaacgcatgcccttatttgtgtgaagggtagctattaccaccgttcttcttcttctctccctgccagttcttgctggggctattactatgcttctcacagaccgaaacctaaacacctcattcttcgaccctaccggagggggagaccctgtgctataccaacacctgttc
>Tharyx_sp_08PROBE-272
aaccctttattttatttttggaatttgatcaggcctcctcggcacatccataagcctattaatccgtgcagaactaggccaaccaggcccccttctcggcagagaccaaatttataacgttctcgtaaccgcccatgcattcttaataatcttcttccttgttatacccgtgtttattggcggctttggaaactgactagtcccacttatgcttgctgccccagacatggcattcccccgactaaataatataagattctgacttctacccccgtccttaaccctccttgtaatatctgccgttgtggaacaaggggctgggacaggatgaactgtatacccccccctgtcaagaaacgtttcacacagcggtccttccgtagacctggcaatcttctccctccatcttgcaggtgtctcctctatccttagctctattaatttcattacaacagcaaaaaacatgcgccctaaaggtctctccccagaacgcatgcccttatttgtatgaagggtagctatcaccaccgttcttcttcttctctccctgccagttcttgctggggctattactatgcttctcacagaccgaaacctaaacacctcattcttcgaccctaccggaggaggagaccctgtgctataccaacacc-----
>Tharyx_sp_09PROBE-08207
-------tattttatttttggaatttgatcaggcctcctcggcacatccataagcctattaatccgtgcagaactaggccaaccaggcccccttctcggcagagaccaaatttataacgttctcgtaaccgcccatgcattcttaataatcttcttccttgttatacccgtgtttattggcggctttggaaactgactagtcccacttatacttgctgccccagacatggcattcccccgactaaataatataagattctgacttctacccccgtccttaaccctccttgtaatatctgccgttgtggaacaaggggctggaacaggatgaactgtatacccccccctgtcaagaaacgtttcacacagcggtccttccgtagacctggcaatcttctccctccatcttgcaggtgtctcctctatccttagctctattaatttcattacaacagcaaaaaacatgcgccctaaaggtctctccccagaacgcatgcccttatttgtgtgaagggtagctattaccaccgttcttcttcttctctccctgccagttcttgctggggctattactatgcttctcacagaccgaaacctaaacacctcattcttcgaccctaccggagggggagaccctgtgctatacc-----------
>Tharyx_sp_09PROBE-08236
aaccctttattttatttttggaatttgatcaggcctcctcggcacatccataagcctattaatccgtgcagaactaggccaaccaggcccccttctcggcagagaccaaatttataacgttctcgtaaccgcccatgcattcttaataatcttcttccttgttatacccgtgtttattggcggctttggaaactgactagtcccacttatacttgctgccccagacatggcattcccccgactaaataatataagattctgacttctacccccgtccttaaccctccttgtaatatctgccgttgtggaacaaggggctggaacaggatgaactgtatacccccccctgtcaagaaacgtttcacacagcggtccttccgtagacctggcaatcttctccctccatcttgcaggtgtctcctctatccttagctctattaatttcattacaacagcaaaaaacatgcgccctaaaggtctctccccagaacgcatgcccttatttgtgtgaagggtagctattaccaccgttcttcttcttctctccctgccagttcttgctggggctattactatgcttctcacagaccgaaacctaaacacctcattcttcgaccctaccggagggggagaccctgtgctataccaacacc-----
>Tharyx_sp_09PROBE-08241
-accctttattttatttttggaatttgatcaggcctcctcggcacatccataagcctattaatccgtgcagaactaggccaaccaggcccccttctcggcagagaccaaatttataacgttctcgtaaccgcccatgcattcttaataatcttcttccttgttatacccgtgtttattggcggctttggaaactgactagtcccacttatgcttgctgccccagacatggcattcccccgactaaataatataagattctgacttctacccccgtccttaaccctccttgtaatatctgccgttgtggaacaaggggctgggacaggatgaactgtatacccccccctgtcaagaaacgtttcacacagcggtccttccgtagacctggcaatcttctccctccatcttgcaggtgtctcctctatccttagctctattaatttcattacaacagcaaaaaacatgcgccctaaaggtctctccccagaacgcatgcccttatttgtatgaagggtagctatcaccaccgttcttcttcttctctccctgccagttcttgctggggctattactatgcttctcacagatcgaaacctaaacacctcattcttcgaccctaccggaggaggagaccctgtgctataccaacacctg---
>Tharyx_sp_09PROBE-08252
aaccctttattttatttttggaatttgatcaggcctcctcggcacatccataagcctattaatccgtgcagaactaggccaaccaggcccccttctcggcagagaccaaatttataacgttctcgtaaccgcccatgcattcttaataatcttcttccttgttatacccgtgtttattggcggctttggaaactgactagtcccacttatgcttgctgccccagacatggcattcccccgactaaataatataagattctgacttctacccccgtccttaaccctccttgtaatatctgccgttgtggaacaaggggctgggacaggatgaactgtatacccccccctgtcaagaaacgtttcacacagcggtccttccgtagacctggcaatcttctccctccatcttgcaggtgtctcctctatccttagctctattaatttcattacaacagcaaaaaacatgcgccctaaaggtctctccccagaacgcatgcccttatttgtatgaagggtagctatcaccaccgttcttcttcttctctccctgccagttcttgctggggctattactatgcttctcacagaccgaaacctaaacacctcattcttcgaccctaccggaggaggagaccctgtgctataccaacacctgttc
>Tharyx_sp_09PROBE-08386
-aacctttattttattttttggatttgatcaggcctcctcggcacatccataagcctattaatccgtgcagaactaggccaaccaggcccccttctcggcagagaccaaatttataacgttctcgtaaccgcccatgcattcttaataatcttcttccttgttatacccgtgtttattggcggctttggaaactgactagtcccacttatgcttgctgccccagacatggcattcccccgactaaataatataagattctgacttctacccccgtccttaaccctccttgtaatatctgccgttgtggaacaaggggctgggacaggatgaactgtatacccccccctgtcaagaaacgtttcacacagcggtccttccgtagacctggcaatcttctccctccatcttgcaggtgtctcctctatccttagctctattaatttcattacaacagcaaaaaacatgcgccctaaaggtctctccccagaacgcatgcccttatttgtatgaagggtagctatcaccaccgttcttcttcttctctccctgccagttcttgctggggctattactatgcttctcacagaccgaaacctaaacacctcattcttcgaccctaccggaggaggagaccctgtgctataccaacacctgttc
>Tharyx_sp_09PROBE-08387
-------------------------tgatcaggcctcctcggcacatccataagcctattaatccgtgcagaactaggccaaccaggcccccttctcggcagagaccaaatttataacgttctcgtaaccgcccatgcattcttaataatcttcttccttgttatacccgtgtttattggcggctttggaaactgactagtcccacttatgcttgctgccccagacatggcattcccccgactaaataatataagattctgacttctacccccgtccttaaccctccttgtaatatctgccgttgtggaacaaggggctgggacaggatgaactgtatacccccccctgtcaagaaacgtttcacacagcggtccttccgtagacctggcaatcttctccctccatcttgcaggtgtctcctctatccttagctctattaatttcattacaacagcaaaaaacatgcgccctaaaggtctctccccagaacgcatgcccttatttgtatgaagggtagctatcaccaccgttcttcttcttctctccctgccagttcttgctggggctattactatgcttctcacagaccgaaacctaaacacctcattcttcgaccctaccggaggaggagaccctgtgctataccaacacctgttc
>Tharyx_sp_09PROBE-08443
----ctttattttattttttgaatttgatcaggcctcctcggcacatccataagcctattaatccgtgcagaactaggccaaccaggcccccttctcggcagagaccaaatttataacgttctcgtaaccgcccatgcattcttaataatcttcttccttgttatacccgtgtttattggcggctttggaaactgactagtcccacttatgcttgctgccccagacatggcattcccccgactaaataatataagattctgacttctacccccgtccttaaccctccttgtaatatctgccgttgtggaacaaggggctgggacaggatgaactgtatacccccccctgtcaagaaacgtttcacacagcggtccttccgtagacctggcaatcttctccctccatcttgcaggtgtctcctctatccttagctctattaatttcattacaacagcaaaaaacatgcgccctaaaggtctctccccagaacgcatgcccttatttgtatgaagggtagctatcaccaccgttcttcttcttctctccctgccagttcttgctggggctattactatgcttctcacagaccgaaacctaaacacctcattcttcgaccctaccggagg-------------------------------
