# Supplementary material for: Describing the hidden species diversity of Chaetozone (Annelida, Cirratulidae) in the Norwegian Sea using morphological and molecular diagnostics
Source: Zookeys. 2021 May 21;1039:139–76. doi: 10.3897/zookeys.1039.61098 (PMC8163715; doi:10.3897/zookeys.1039.61098)
Supplement: Supplementary material 3 — 28S sequences [file zookeys-1039-139-s003.fasta]

>Chaetozone_sp_MG026
cgaggattccctcagtaacggcgagtgaagtgggaagagcccagcaccgaatccaccgtccaaacgggc-gactggaactgtggtgtttaggagaacccttgcgttgacccgggtcgtccgagtccctctgattggggctttgcccatagcgggtgtcaggcctctacggcgacctaggttttcgctcggagcctccttggagtcgggttgtttgagaatgcagcccaaagtgggtggtaaactccatctaaggctaaatacagacacgagtccgatagcggacaagtaccgtgagggaaagttgaaaagaactttgaagagagagttcaagagtacgtgaaaccgcttagaggtaaacggatgggaccgcaaagtcgacccgtggaattcaaccttgcctttctttggctgcagtgg-gtgccggatcctctcggaacggtctcgttgt-----tggctggagttggcgggtgcactttccacggggagagcgccgcgaccggttcggtggccgtcagaagggtgcggggaaggtgacctgtggcttcggtcggaggtgttatagccccgtgcttcgttggccggctgtcggaccgaggaattcccgccgc-ggtgtggggccccggcctcttccgcccgttcgactggggaggactgcttcgcagtgctctccgactgcgggtggtctaggttcgggt--tctcccacgccaatgcgt-aggg-tcagtgggcgatttcagtcg
>Chaetozone_sp_MG388
cgaggattccctcagtaacggcgagtgaagtgggaagagcccagcaccgaatccaccgcccagacgggc-gactggaactgtggtgtttaggagaacccttgcgttgacccaggtcgtccgagtccctctgattggggctttgcccagagcgggtgtcaggcctctacggcgacccaggtcttcgctcggagcctccttggagtcgggttgtttgagaatgcagcccaaagtgggtggtaaactccatctaaggctaaataccgacacgagtccgatagcggacaagtaccgtgagggaaagttgaaaagaactttgaagagagagttcaagagtacgtgaaaccgcttagaggtaaacggatgggaccgcaaagtcgacccgtggaattcaaccttgcttgtctttggctgccggtg-gcgccggatcctctcggaacggtccgtcggt-----tggctggagttggcgggtgcactttccacggggagagcgccgcgaccggttcggtggctgtcagaagggctcggggaaggtgacctgtgggctcgcccggaggtgttatagccccttgcttcgttggccggctgccggactgaggaattcccgccgc-ggcgtggggtctcggccttttccgcccgttcgactggggaggactgctttgcagtgctctccgactgcgggtggtctgggttcgggt--cgccccgcgccaatgcgt-aggg-tcagt-ggcga-ttcagt??
>Chaetozone_sp_NTNUVM74462
cgaggattccctcagtaacggcgagtgaagtgggaagagcccagcaccgaatccaccgtccaaacgggc-gactggaactgtggtgtttaggagaacccttgcgttgacccgggtcgtccgagtccctctgattggggctttgcccatagcgggtgtcaggcctctacggcgacctaggttttcgctcggagcctccttggagtcgggttgtttgagaatgcagcccaaagtgggtggtaaactccatctaaggctaaatacagacacgagtccgatagcggacaagtaccgtgagggaaagttgaaaagaactttgaagagagagttcaagagtacgtgaaaccgcttagaggtaaacggatgggaccgcaaagtcgacccgtggaattcaaccttgcctttctttggctgcagtgg-gtgccggatcctctcggaacggtctcgttgt-----tggctggagttggcgggtgcactttccacggggagagcgccgcgaccggttcggtggccgtcagaagggtgcggggaaggtgacctgtggcttcggtcggaggtgttatagccccgtgcttcgttggccggctgtcggaccgaggaattcccgccgc-ggtgtggggccccggcctcttccgcccgttcgactggggaggactgcttcgcagtgctctccgactgcgggtggtctaggttcgggt--tctcccacgccaatgcgt-aggg-tcagt-ggcga-ttcagtcg
>Chaetozone_sp_NTNUVM74465
cgaggattccctcagtaacggcgagtgaagtgggaagagcccagcaccgaatccaccgtccaaacgggc-gactggaactgtggtgtttaggagaacccttgcgttgacccgggtcgtccgagtccctctgattggggctttgcccatagcgggtgtcaggcctctacggcgacctaggttttcgctcggagcctccttggagtcgggttgtttgagaatgcagcccaaagtgggtggtaaactccatctaaggctaaatacagacacgagtccgatagcggacaagtaccgtgagggaaagttgaaaagaactttgaagagagagttcaagagtacgtgaaaccgcttagaggtaaacggatgggaccgcaaagtcgacccgtggaattcaaccttgcctttctttggctgcagtgg-gtgccggatcctctcggaacggtctcgttgt-----tggctggagttggcgggtgcactttccacggggagagcgccgcgaccggttcggtggccgtcagaagggtgcggggaaggtgacctgtggcttcggtcggaggtgttatagccccgtgcttcgttggccggctgtcggaccgaggaattcccgccgc-ggtgtggggccccggcctcttccgcccgttcgactggggaggactgcttcgcagtgctctccgactgcgggtggtctaggttcgggt--tctcccacgccaatgcgt-aggg-tcagt-ggcga-ttcagtcg
>Chaetozone_sp_NTNUVM74466
cgaggattccctcagtaacggcgagtgaagtgggaagagcccagcaccgaatccaccgtccaaacgggc-gactggaactgtggtgtttaggagaacccttgcgttgacccgggtcgtccgagtccctctgattggggctttgcccatagcgggtgtcaggcctctacggcgacctaggttttcgctcggagcctccttggagtcgggttgtttgagaatgcagcccaaagtgggtggtaaactccatctaaggctaaatacagacacgagtccgatagcggacaagtaccgtgagggaaagttgaaaagaactttgaagagagagttcaagagtacgtgaaaccgcttagaggtaaacggatgggaccgcaaagtcgacccgtggaattcaaccttgcctttctttggctgcagtgg-gtgccggatcctctcggaacggtctcgttgt-----tggctggagttggcgggtgcactttccacggggagagcgccgcgaccggttcggtggccgtcagaagggtgcggggaaggtgacctgtggcttcggtcggaggtgttatagccccgtgcttcgttggccggctgtcggaccgaggaattcccgccgc-ggtgtggggccccggcctcttccgcccgttcgactggggaggactgcttcgcagtgctctccgactgcgggtggtctaggttcgggt--tctcccacgccaatgcgt-aggg-tcagn-gncga-tncngtcg
>Chaetozone_sp_NTNUVM74468
cgaggattccctcagtaacggcgagtgaagtgggaagagcccagcaccgaatccaccgtccaaacgggc-gactggaactgtggtgtttaggagaacccttgcgttgacccgggtcgtccgagtccctctgattggggctttgcccatagcgggtgtcaggcctctacggcgacctaggttttcgctcggagcctccttggagtcgggttgtttgagaatgcagcccaaagtgggtggtaaactccatctaaggctaaatacagacacgagtccgatagcggacaagtaccgtgagggaaagttgaaaagaactttgaagagagagttcaagagtacgtgaaaccgcttagaggtaaacggatgggaccgcaaagtcgacccgtggaattcaaccttgcctttctttggctgcagtgg-gtgccggatcctctcggaacggtctcgttgt-----tggctggagttggcgggtgcactttccacggggagagcgccgcgaccggttcggtggccgtcagaagggtgsggggaaggtgacctgtggcttcggtcggaggtgttatagccccgtgcttcgttggccggctgtcggaccgaggaattcccgccgc-ggtgtggggccccggcctcttccgcccgttcgactggggaggactgcttcgcagtgctctccgactgcgggtggtctaggttcgggt--tctctcacgccaatgcgt-argg-tcagt-ggcga-ttcagtcc
>Chaetozone_sp_NTNUVM74469
cgaggattccctcagtaacggcgagtgaagtgggaagagcccagcaccgaatccaccgtccaaacgggc-gactggaactgtggtgtttaggagaacccttgcgttgacccgggtcgtccgagtccctctgattggggctttgcccatagcgggtgtcaggcctctacggcgacctaggttttcgctcggagcctccttggagtcgggttgtttgagaatgcagcccaaagtgggtggtaaactccatctaaggctaaatacagacacgagtccgatagcggacaagtaccgtgagggaaagttgaaaagaactttgaagagagagttcaagagtacgtgaaaccgcttagaggtaaacggatgggaccgcaaagtcgacccgtggaattcaaccttgcctttctttggctgcagtgg-gtgccggatcctctcggaacggtctcgttgt-----tggctggagttggcgggtgcactttccacggggagagcgccgcgaccggttcggtggccgtcagaagggtgcggggaaggtgacctgtggcttcggtcggaggtgttatagccccgtgcttcgttggccggctgtcggaccgaggaattcccgccgc-ggtgtggggccccggcctcttccgcccgttcgactggggaggactgcttcgcagtgctctccgactgcgggtggtctaggttcgggt--tctcccacgccaatgcgt-aggg-tcagtgggcga-ttcagtcg
>Chaetozone_sp_NTNUVM74470
cgaggattccctcagtaacggcgagtgaagtgggaagagcccagcaccgaatccaccgtccaaacgggc-gactggaactgtggtgtttaggagaacccttgcgttgacccgggtcgtccgagtccctctgattggggctttgcccatagcgggtgtcaggcctctacggcgacctaggttttcgctcggagcctccttggagtcgggttgtttgagaatgcagcccaaagtgggtggtaaactccatctaaggctaaatacagacacgagtccgatagcggacaagtaccgtgagggaaagttgaaaagaactttgaagagagagttcaagagtacgtgaaaccgcttagaggtaaacggatgggaccgcaaagtcgacccgtggaattcaaccttgcctttctttggctgcagtgg-gtgccggatcctctcggaacggtctcgttgt-----tggctggagttggcgggtgcactttccacggggagagcgccgcgaccggttcggtggccgtcagaagggtgcggggaaggtgacctgtggcttcggtcggaggtgttatagccccgtgcttcgttggccggctgtcggaccgaggaattcccgccgc-ggtgtggggccccggcctcttccgcccgttcgactggggaggactgcttcgcagtgctctccgactgcgggtggtctaggttcgggt--tctcccacgccaatgcgt-argg-tcagt-ggcga-ttcagtcc
>Chaetozone_sp_NTNUVM74483
caaggattccctcagtaacggcgagtgaagtgggaagagcccagcaccgaatccaccgtccaaacgggc-gactggaactgtggtgttcaggagaacccttgcgttgacccgggtcgtccgagtccctctgattggggctttgcccatagcgggtgtcaggcctctacggcgacctaggttttcgctcggagcctccttggagtcgggttgtttgagaatgcagcccaaagtgggtggtaaactccatctaaggctaaatacagacacgagtccgatagcggacaagtaccgtgagggaaagttgaaaagaactttgaagagagagttcaagagtacgtgaaaccgcttagaggtaaacggatgggaccgcaaagtcgacccgtggaattcaaccttgcctttctttggctgcagtgg-gtgccggatcctctcggaacggtcttgctgt-----tggctggagttggcgggtgcactttccacggggagagcgccgcgaccggttcggtggccgtcagaagggtgcggggaaggtgacctgtggcttcggtcggaggtgttatagccccgtgcttcgttggccggctgtcggaccgaggaattcccgccgc-ggtgtgaggcctcgatctcttccgtccgttcgactggggaggactgctttgcagtgctctccgactgcgggtggtctaggctcgggt--tacctcacgccaatgcgt-aggg-tcagt-ggcga-ttcagtcg
>Chaetozone_sp_NTNUVM74485
caaggattccctcagtaacggcgagtgaagtgggaagagcccagcaccgaatccaccgtccaaacgggc-gactggaactgtggtgttcaggagaacccttgcgttgacccgggtcgtccgagtccctctgattggggctttgcccatagcgggtgtcaggcctctacggcgacctaggttttcgctcggagcctccttggagtcgggttgtttgagaatgcagcccaaagtgggtggtaaactccatctaaggctaaatacagacacgagtccgatagcggacaagtaccgtgagggaaagttgaaaagaactttgaagagagagttcaagagtacgtgaaaccgcttagaggtaaacggatgggaccgcaaagtcgacccgtggaattcaaccttgcctttctttggctgcagtgg-gtgccggatcctctcggaacggtcttgctgt-----tggctggagttggcgggtgcactttccacggggagagcgccgcgaccggttcggtggccgtcagaagggtgcggggaaggtgacctgtggcttcggtcggaggtgttatagccccgtgcttcgttggccggctgtcggaccgaggaattcccgccgc-ggtgtgaggcctcgatctcttccgtccgttcgactggggaggactgctttgcagtgctctccgactgcgggtggtctaggctcgggt--tacctcacgccaatgcgt-aggg-tcagt-ggcga-ttcagtcg
>Chaetozone_sp_NTNUVM74488
caaggattccctcagtaacggcgagtgaagtgggaagagcccagcaccgaatccaccgtccaaacgggc-gactggaactgtggtgttcaggagaacccttgcgttgacccgggtcgtccgagtccctctgattggggctttgcccatagcgggtgtcaggcctctacggcgacctaggttttcgctcggagcctccttggagtcgggttgtttgagaatgcagcccaaagtgggtggtaaactccatctaaggctaaatacagacacgagtccgatagcggacaagtaccgtgagggaaagttgaaaagaactttgaagagagagttcaagagtacgtgaaaccgcttagaggtaaacggatgggaccgcaaagtcgacccgtggaattcaaccttgcctttctttggctgcagtgg-gtgccggatcctctcggaacggtcttgctgt-----tggctggagttggcgggtgcactttccacggggagagcgccgcgaccggttcggtggccgtcagaagggtgcggggaaggtgacctgtggcttcggtcggaggtgttatagccccgtgcttcgttggccggctgtcggaccgaggaattcccgccgc-ggtgtgaggcctcgatctcttccgtccgttcgactggggaggactgctttgcagtgctctccgactgcgggtggtctaggctcgggt--tacctcacgccaatgcgt-aggg-tcagt-ggcga-ttcagtcg
>Chaetozone_sp_NTNUVM74490
cgaggattccctcagtaacggcgagtgaagtgggaaaagcccagcactgaatccgccgtccaaacgggc-gcgtggaactgtggtgtttaggagaacccttgcgttgacctcggtcgtccgagtccctctgattggggctttgcccatagcgggtgtcaggcctctacggcgaccttggacttcgctcggagcctccttggagtcgggttgtttgagaatgcagcccaaagtgggtggtaaactccatctaaggctaaatacagacacgagtccgatagcggacaagtaccgtgagggaaagttgaaaagaactttgaagagagagttcaagagtacgtgaaaccgcttagaggtaaacggatgggaccgcaaagtcgacccgtggaattcaaccttgctgtgcgggcgctgcttcggtgtgccggatcctctcggaccggtcccgggg------tatcgaacgttggcgggtgcactttccacggggagagcgccgcgaccggctcgccggccgtcagaaggccctcgggaaggtgacctgtggtttcggccagaggtgttacagcccttgggatcgttggccggctggtgggccgaggaaatcctgccgc-ggtgtggggtcacggctccttccgcccgttcgactggggaggactgctttgcastgctccccgactgcgggtggtccgagtccgggtctttttccacaccaatgcgt-aagg-tcagt-ggaga-ttcagtcg
>Chaetozone_sp_NTNUVM74491
cgaggattccctcagtaacggcgagtgaagtgggaaaagcccagcactgaatccgccgtccaaacgggc-gcgtggaactgtggtgtttaggagaacccttgcgttgacctcggtcgtccgagtccctctgattggggctttgcccatagcgggtgtcaggcctctacggcgaccttggacttcgctcggagcctccttggagtcgggttgtttgagaatgcagcccaaagtgggtggtaaactccatctaaggctaaatacagacacgagtccgatagcggacaagtaccgtgagggaaagttgaaaagaactttgaagagagagttcaagagtacgtgaaaccgcttagaggtaaacggatgggaccgcaaagtcgacccgtggaattcaaccttgctgtgcgggcgctgcttcggtgtgccggatcctctcggaccggtcccgggg------tatcgaacgttggcgggtgcactttccacggggagagcgccgcgaccggctcgccggccgtcagaaggccctcgggaaggtgacctgtggkttcggccagaggtgttacagcccttgggatcgttggccggctggtgggccgaggaaatcctgccgc-ggtgtggggtcacggctccttccgcccgttcgactggggaggactgctttgcagtgctccccgactgcgggtggtccgagtccgggtctttttccacaccaatgcgt-aagg-tcagt-ggcga-ttcagtcg
>Chaetozone_sp_NTNUVM74494
cgaggattccctcagtaacggcgagtgaagtgggaaaagcccagcactgaatccgccgtccaaacgggc-gcgtggaactgtggtgtttaggagaacccttgcgttgacctcggtcgtccgagtccctctgattggggctttgcccatagcgggtgtcaggcctctacggcgaccttggacttcgctcggagcctccttggagtcgggttgtttgagaatgcagcccaaagtgggtggtaaactccatctaaggctaaatacagacacgagtccgatagcggacaagtaccgtgagggaaagttgaaaagaactttgaagagagagttcaagagtacgtgaaaccgcttagaggtaaacggatgggaccgcaaagtcgacccgtggaattcaaccttgctgtgcgggcgctgcttcggtgtgccggatcctctcggaccggtcccgggg------tatcgaacgttggcgggtgcactttccacggggagagcgccgcgaccggctcgccggccgtcagaaggccctcgggaaggtgacctgtggtttcggccagaggtgttacagcccttgggatcgttggccggctggtgggccgaggaaatcctgccgc-ggtgtggggtcacggctccttccgcccgttcgactggggaggactgctttgcagtgctccccgactgcgggtggtccgagtccgggt--ctttccacaccaatgcgt-aagg-tcagt-ggcga-ttcagtcg
>Chaetozone_sp_NTNUVM74501
cgaggattccctcagtaacggcgagtgaagtgggaagagcccagcaccgaatccaccgtccaaacgggc-gactggaactgtggtgtttaggagaacccttgcgttgacccgggtcgtccgagtccctctgattggggctttgcccatagcgggtgtcaggcctctacggcgacctaggttttcgctcggagcctccttggagtcgggttgtttgagaatgcagcccaaagtgggtggtaaactccatctaaggctaaatacagacacgagtccgatagcggacaagtaccgtgagggaaagttgaaaagaactttgaagagagagttcaagagtacgtgaaaccgcttagaggtaaacggatgggaccgcaaagtcgacccgtggaattcaaccttgcctttctttggctgcagtgg-gtgccggatcctctcggaacggtctcgttgt-----tggctggagttggcgggtgcactttccacggggagagcgccgcgaccggttcggtggccgtcagaagggtgcggggaaggtgacctgtggcttcggtcggaggtgttatagccccgtgcttcgttggccggctgtcggaccgaggaattcccgccgc-ggtgtggggccccggcctcttccgcccgttcgactggggaggactgcttcgcagtgctctccgactgcgggtggtctaggttcgggt--tctcccacgccaatgcgt-aggg-tcagt-ggcga-ttcagtcg
>Chaetozone_sp_NTNUVM74505
cgaggattccctcagtaacggcgagtgaagtgggaagagcccagcaccgaatccgccatccaaacgggt-gcgtggaactgtggtgtttaggagaacccttgcgttgacctcggtcgtccgagtccctctgattggggctttgcccatagcgggtgtcaggcctctacggcgaccttggacttcgctcggagcctccttggagtcgggttgtttgagaatgcagcccaaagtgggtggtaaactccatctaaggctaaataccgacacgagtccgatagcggacaagtaccgtgagggaaagttgaaaagaactttgaagagagagttcaagagtacgtgaaaccgcttagaggtaaacggatgggaccgcaaagtcgacccgtggaattcaaccttgctgtgcgggcgctgcttctg-gtgctggatcctctaggaccagcccgggggcg-ctgaggcgctcgttggcgggtgcactttccacggggagagcgccgcgaccggctcgctggccgtcagaaggcccttgggaaggtgacctgtggcttcggccagaggtgttatagcccttgggatcgttggccggccggtgggccgaggaaatcctgccgc-ggcgtggggtcacggcttcttccgcccgttcgactggggaggactgctctgcagtgctccccgactgcgggtggtctaggtccgggt--cttcccatgccaatgcgt-aagg-tcagt-ggcga-ttcagtcg
>Chaetozone_sp_NTNUVM74508
cgaggattccctcagtaacggcgagtgaagtgggaagagcccagcaccgaatccaccgtccaaacgggc-gactggaactgtggtgtttaggagaacccttgcgttgacccgggtcgtccgagtccctctgattggggctttgcccatagcgggtgtcaggcctctacggcgacctaggttttcgctcggagcctccttggagtcgggttgtttgagaatgcagcccaaagtgggtggtaaactccatctaaggctaaatacagacacgagtccgatagcggacaagtaccgtgagggaaagttgaaaagaactttgaagagagagttcaagagtacgtgaaaccgcttagaggtaaacggatgggaccgcaaagtcgacccgtggaattcaaccttgcctttctttggctgcagtgg-gtgccggatcctctcggaacggtctcgttgt-----tggctggagttggcgggtgcactttccacggggagagcgccgcgaccggttcggtggccgtcagaagggtgcggggaaggtgacctgtggcttcggtcggaggtgttatagccccgtgcttcgttggccggctgtcggaccgaggaattcccgccgc-ggtgtggggccccggcctcttccgcccgttcgactggggaggactgcttcgcagtgctctccgactgcgggtggtctaggttcgggt--tctcccacgccaatgcgt-aggg-tcagt-ggcga-ttcagtcg
>Chaetozone_sp_NTNUVM74509
cgaggattccctcagtaacggcgagtgaagtgggaagagcccagcaccgaatccaccgtccaaacgggc-gactggaactgtggtgtttaggagaacccttgcgttgacccgggtcgtccgagtccctctgattggggctttgcccatagcgggtgtcaggcctctacggcgacctaggttttcgctcggagcctccttggagtcgggttgtttgagaatgcagcccaaagtgggtggtaaactccatctaaggctaaatacagacacgagtccgatagcggacaagtaccgtgagggaaagttgaaaagaactttgaagagagagttcaagagtacgtgaaaccgcttagaggtaaacggatgggaccgcaaagtcgacccgtggaattcaaccttgcctttctttggctgcagtgg-gtgccggatcctctcggaacggtctcgttgt-----tggctggagttggcgggtgcactttccacggggagagcgccgcgaccggttcggtggccgtcagaagggtgcggggaaggtgacctgtggcttcggtcggaggtgttatagccccgtgcttcgttggccggctgtcggaccgaggaattcccgccgc-ggtgtggggccccggcctcttccgcccgttcgactggggaggactgcttcgcagtgctctccgactgcgggtggtctaggttcgggt--tctcccacgccaatgcgt-aggg-tcagt-ggcga-ttcagtcg
>Chaetozone_sp_NTNUVM74510
cgaggattccctcagtaacggcgagtgaagtgggaagagcccagcaccgaatccaccgtccaaacgggc-gactggaactgtggtgtttaggagaacccttgcgttgacccgggtcgtccgagtccctctgattggggctttgcccatagcgggtgtcaggcctctacggcgacctaggttttcgctcggagcctccttggagtcgggttgtttgagaatgcagcccaaagtgggtggtaaactccatctaaggctaaatacagacacgagtccgatagcggacaagtaccgtgagggaaagttgaaaagaactttgaagagagagttcaagagtacgtgaaaccgcttagaggtaaacggatgggaccgcaaagtcgacccgtggaattcaaccttgcctttctttggctgcagtgg-gtgccggatcctctcggaacggtctcgttgt-----tggctggagttggcgggtgcactttccacggggagagcgccgcgaccggttcggtggccgtcagaagggtgcggggaaggtgacctgtggcttcggtcggaggtgttatagccccgtgcttcgttggccggctgtcggaccgaggaattcccgccgc-ggtgtggggccccggcctcttccgcccgttcgactggggaggactgcttcgcagtgctctccgactgcgggtggtctaggttcgggt--tctcccacgccaatgcgt-argg-tcagt-ggcga--tcagccg
>Chaetozone_sp_NTNUVM74511
cgaggattccctcagtaacggcgagtgaagtgggaagagcccagcaccgaatccaccgtccaaacgggc-gactggaactgtggtgtttaggagaacccttgcgttgacccgggtcgtccgagtccctctgattggggctttgcccatagcgggtgtcaggcctctacggcgacctaggttttcgctcggagcctccttggagtcgggttgtttgagaatgcagcccaaagtgggtggtaaactccatctaaggctaaatacagacacgagtccgatagcggacaagtaccgtgagggaaagttgaaaagaactttgaagagagagttcaagagtacgtgaaaccgcttagaggtaaacggatgggaccgcaaagtcgacccgtggaattcaaccttgcctttctttggctgcagtgg-gtgccggatcctctcggaacggtctcgttgt-----tggctggagttggcgggtgcactttccacggggagagcgccgcgaccggttcggtggccgtcagaagggtgcggggaaggtgacctgtggcttcggtcggaggtgttatagccccgtgcttcgttggccggctgtcggaccgaggaattcccgccgc-ggtgtggggccccggcctcttccgcccgttcgactggggaggactgcttcgcagtgctctccgactgcgggtggtctaggttcgggt--tctcccacgccaatgcgt-aggg-tcagt-ggcga-ttcagtcg
>Chaetozone_sp_NTNUVM74513
cgaggattccctcagtaacggcgagtgaagtgggaagagcccagcaccgaatccaccgtccaaacgggc-gactggaactgtggtgtttaggagaacccttgcgttgacccgggtcgtccgagtccctctgattggggctttgcccatagcgggtgtcaggcctctacggcgacctaggttttcgctcggagcctccttggagtcgggttgtttgagaatgcagcccaaagtgggtggtaaactccatctaaggctaaatacagacacgagtccgatagcggacaagtaccgtgagggaaagttgaaaagaactttgaagagagagttcaagagtacgtgaaaccgcttagaggtaaacggatgggaccgcaaagtcgacccgtggaattcaaccttgcctttctttggctgcagtgg-gtgccggatcctctcggaacggtctcgttgt-----tggctggagttggcgggtgcactttccacggggagagcgccgcgaccggttcggtggccgtcagaagggtgcggggaaggtgacctgtggcttcggtcggaggtgttatagccccgtgcttcgttggccggctgtcggaccgaggaattcccgccgc-ggtgtggggccccggcctcttccgcccgttcgactggggaggactgcttcgcagtgctctccgactgcgggtggtctaggttcgggt--tctcccacgccaatgcgt-aggg-tcagt-ggcga-ttcagtcg
>Chaetozone_sp_NTNUVM74515
cgaggattccctcagtaacggcgagtgaagtgggaagagcccagcaccgaatccaccgtccaaacgggc-gactggaactgtggtgtttaggagaacccttgcgttgacccgggtcgtccgagtccctctgattggggctttgcccatagcgggtgtcaggcctctacggcgacctaggttttcgctcggagcctccttggagtcgggttgtttgagaatgcagcccaaagtgggtggtaaactccatctaaggctaaatacagacacgagtccgatagcggacaagtaccgtgagggaaagttgaaaagaactttgaagagagagttcaagagtacgtgaaaccgcttagaggtaaacggatgggaccgcaaagtcgacccgtggaattcaaccttgcctttctttggctgcagtgg-gtgccggatcctctcggaacggtctcgttgt-----tggctggagttggcgggtgcactttccacggggagagcgccgcgaccggttcggtggccgtcagaagggtgcggggaaggtgacctgtggcttcggtcggaggtgttatagccccgtgcttcgttggccggctgtcggaccgaggaattcccgccgc-ggtgtggggccccggcctcttccgcccgttcgactggggaggactgcttcgcagtgctctccgactgcgggtggtctaggttcgggt--tctcccacgccaatgcgt-aggg-tcagt-ggcga-ttcagtcg
>Chaetozone_sp_NTNUVM74527
cgaggattccctcagtaacggcgagtgaagtgggaagagcccagcaccgaatccaccgtccaaacgggc-gactggaactgtggtgtttaggagaacccttgcgttgacccgggtcgtccgagtccctctgattggggctttgcccatagcgggtgtcaggcctctacggcgacctaggttttcgctcggagcctccttggagtcgggttgtttgagaatgcagcccaaagtgggtggtaaactccatctaaggctaaatacagacacgagtccgatagcggacaagtaccgtgagggaaagttgaaaagaactttgaagagagagttcaagagtacgtgaaaccgcttagaggtaaacggatgggaccgcaaagtcgacccgtggaattcaaccttgcctttctttggctgcagtgg-gtgccggatcctctcggaacggtctcgttgt-----tggctggagttggcgggtgcactttccacggggagagcgccgcgaccggttcggtggccgtcagaagggtgcggggaaggtgacctgtggcttcggtcggaggtgttatagccccgtgcttcgttggccggctgtcggaccgaggaattcccgccgc-ggtgtggggccccggcctcttccgcccgttcgactggggaggactgcttcgcagtgctctccgactgcgggtggtctaggttcgggt--tctcccacgccaatgcgt-aggg-tcagt-ggcga-ttcagtcg
>Chaetozone_sp_NTNUVM74529
cgaggattccctcagtaacggcgagtgaagtgggaagagcccagcaccgaatccgccgcccaaacgggcggagtggaactgtggtgtttaggagaacccttgcgttgacccaggtcgtccgagtccctctgattggggctttacccatagcgggtgtcaggcctctacggcgacccaggtcttcgctcggagcctccttggagtcgggttgtttgagaatgcagcccaaagtgggtggtaaactccatctaaggctaaataccgacacgagtccgatagcggacaagtaccgtgagggaaagttgaaaagaactttgaagagagagttcaagagtacgtgaaaccgcttagaggtaaacggatgggaccgcaaagtcgacccgtggaattcaaccttgctaatctttggctgtcggtg-gcgccggatcctctcggaacggtctgcttat-----tggctggagttggtgggtgcactttccacggggagagcgccgcgaccggttcggtggctgttagaagggcaaagggaaggtgacccgcgggttcgctcgcgggagttatagcccaatgtatcgttggccggccgccggactgaggaattcccgccgc-ggtgtggggcctcggcctcttctgcccgttcgactggggaggactgctttgcagtgctctctgactgcgggtggtctaggttcgggt--caccccgtgccaatgcgt-aggg-tcagt-ggcga-ttcagtcg
>Chaetozone_sp_NTNUVM74533
cgaggattccctcagtaacggcgagtgaagtgggaagagcccagcaccgaatccgccgcccaaacgggcggagtggaactgtggtgtttaggagaacccttgcgttgacccaggtcgtccgagtccctctgattggggctttacccatagcgggtgtcaggcctctacggcgacccaggtcttcgctcggagcctccttggagtcgggttgtttgagaatgcagcccaaagtgggtggtaaactccatctaaggctaaataccgacacgagtccgatagcggacaagtaccgtgagggaaagttgaaaagaactttgaagagagagttcaagagtacgtgaaaccgcttagaggtaaacggatgggaccgcaaagtcgacccgtggaattcaaccttgctaatctttggctgtcggtg-gcgccggatcctctcggaacggtctgcttat-----tggctggagttggtgggtgcactttccacggggagagcgccgcgaccggttcggtggctgttagaagggcaaagggaaggtgacccgcgggttcgctcgcgggagttatagcccaatgtatcgttggccggccgccggactgaggaattcccgccgc-ggtgtggggcctcggcctcttctgcccgttcgactggggaggactgctttgcagtgctctctgactgcgggtggtctaggttcgggt--caccccgtgccaatgcgt-aggg-tcagt-ggcga-ttcagtcg
>Chaetozone_sp_NTNUVM74534
cgaggattccctcagtaacggcgagtgaagtgggaagagcccagcaccgaatccaccgtccaaacgggc-gactggaactgtggtgtttaggagaacccttgcgttgacccgggtcgtccgagtccctctgattggggctttgcccatagcgggtgtcaggcctctacggcgacctaggttttcgctcggagcctccttggagtcgggttgtttgagaatgcagcccaaagtgggtggtaaactccatctaaggctaaatacagacacgagtccgatagcggacaagtaccgtgagggaaagttgaaaagaactttgaagagagagttcaagagtacgtgaaaccgcttagaggtaaacggatgggaccgcaaagtcgacccgtggaattcaaccttgcctttctttggctgcagtgg-gtgccggatcctctcggaacggtctcgttgt-----tggctggagttggcgggtgcactttccacggggagagcgccgcgaccggttcggtggccgtcagaagggtgcggggaaggtgacctgtggcttcggtcggaggtgttatagccccgtgcttcgttggccggctgtcggaccgaggaattcccgccgc-ggtgtggggccccggcctcttccgcccgttcgactggggaggactgcttcgcagtgctctccgactgcgggtggtctaggttcgggt--tctcccacgccaatgcgt-aggg-tcagt-ggcga-ttcagtcg
>Chaetozone_sp_NTNUVM74536
caaggattccctcagtaacggcgagtgaagtgggaagagcccagcaccgaatccaccgtccaaacgggc-gactggaactgtggtgtttaggagaacccttgcgttgacccgggtcgtccgagtccctctgattggggctttgcccatagcgggtgtcaggcctctacggcgacctaggttttcgctcggagcctccttggagtcgggttgtttgagaatgcagcccaaagtgggtggtaaactccatctaaggctaaatacagacacgagtccgatagcggacaagtaccgtgagggaaagttgaaaagaactttgaagagagagttcaagagtacgtgaaaccgcttagaggtaaacggatgggaccgcaaagtcgacccgtggaattcaaccttgcctttctttggctgcagtgg-gtgccggatcctctcggaacggtcttgctgt-----tggctggagttggcgggtgcactttccacggggagagcgccgcgaccggttcggtggccgtcagaagggtgcggggaaggtgacctgtggcttcggtcggaggtgttatagccccgtgcttcgttggccggctgtcggaccgaggaattcccgccgc-ggtgtgaggcctcgatctcttccgcccgttcgactggggaggactgctttgcagtgctctccgactgcgggtggtctaggctcgggt--tacctcacgccaatgcgt-aggg-tcagt-ggcga-ttcagtcg
>Chaetozone_sp_NTNUVM74537
caaggattccctcagtaacggcgagtgaagtgggaagagcccagcaccgaatccaccgtccaaacgggc-gactggaactgtggtgttcaggagaacccttgcgttgacccgggtcgtccgagtccctctgattggggctttgcccatagcgggtgtcaggcctctacggcgacctaggttttcgctcggagcctccttggagtcgggttgtttgagaatgcagcccaaagtgggtggtaaactccatctaaggctaaatacagacacgagtccgatagcggacaagtaccgtgagggaaagttgaaaagaactttgaagagagagttcaagagtacgtgaaaccgcttagaggtaaacggatgggaccgcaaagtcgacccgtggaattcaaccttgcctttctttggctgcagtgg-gtgccggatcctctcggaacggtcttgctgt-----tggctggagttggcgggtgcactttccacggggagagcgccgcgaccggttcggtggccgtcagaagggtgcggggaaggtgacctgtggcttcggtcggaggtgttatagccccgtgcttcgttggccggctgtcggaccgaggaattcccgccgc-ggtgtgaggcctcgatctcttccgtccgttcgactggggaggactgctttgcagtgctctccgactgcgggtggtctaggctcgggt--tacctcacgccaatgcgt-aggg-tcagt-ggcga-ttcagtcg
>Chaetozone_sp_NTNUVM74540
cgaggattccctcagtaacggcgagtgaagtgggaagagcccagcaccgaatccaccgtccaaacgggc-gactggaactgtggtgtttaggagaacccttgcgttgacccgggtcgtccgagtccctctgattggggctttgcccatagcgggtgtcaggcctctacggcgacctaggttttcgctcggagcctccttggagtcgggttgtttgagaatgcagcccaaagtgggtggtaaactccatctaaggctaaatacagacacgagtccgatagcggacaagtaccgtgagggaaagttgaaaagaactttgaagagagagttcaagagtacgtgaaaccgcttagaggtaaacggatgggaccgcaaagtcgacccgtggaattcaaccttgcctttctttggctgcagtgg-gtgccggatcctctcggaacggtctcgttgt-----tggctggagttggcgggtgcactttccacggggagagcgccgcgaccggttcggtggccgtcagaagggtgcggggaaggtgacctgtggcttcggtcggaggtgttatagccccgtgcttcgttggccggctgtcggaccgaggaattcccgccgc-ggtgtggggccccggcctcttccgcccgttcgactggggaggactgcttcgcagtgctctccgactgcgggtggtctaggttcgggt--tctcccacgccaatgcgt-aggg-tcagt-ggcga-ttcagtcc
>Chaetozone_sp_NTNUVM74542
cgaggattccctcagtaacggcgagtgaagtgggaagagcccagcaccgaatccgccgcccaaacgggcggagtggaactgtggtgtttaggagaacccttgcgttgacccaggtcgtccgagtccctctgattggggctttacccatagcgggtgtcaggcctctacggcgacccaggtcttcgctcggagcctccttggagtcgggttgtttgagaatgcagcccaaagtgggtggtaaactccatctaaggctaaataccgacacgagtccgatagcggacaagtaccgtgagggaaagttgaaaagaactttgaagagagagttcaagagtacgtgaaaccgcttagaggtaaacggatgggaccgcaaagtcgacccgtggaattcaaccttgctaatctttggctgtcggtg-gcgccggatcctctcggaacggtctgcttat-----tggctggagttggtgggtgcactttccacggggagagcgccgcgaccggttcggtggctgttagaagggcaaagggaaggtgacccgcgggttcgctcgcgggagttatagcccaatgtatcgttggccggccgccggactgaggaattcccgccgc-ggtgtggggcctcggcctcttctgcccgttcgactggggaggactgctttgcagtgctctctgactgcgggtggtctaggttcgggt--caccccgtgccaatgcgt-aggg-tcagt-ggcga-ttcagtcg
>Chaetozone_sp_NTNUVM74543
caaggattccctcagtaacggcgagtgaagtgggaagagcccagcaccgaatccaccgtccaaacgggc-gactggaactgtggtgttcaggagaacccttgcgttgacccgggtcgtccgagtccctctgattggggctttgcccatagcgggtgtcaggcctctacggcgacctaggttttcgctcggagcctccttggagtcgggttgtttgagaatgcagcccaaagtgggtggtaaactccatctaaggctaaatacagacacgagtccgatagcggacaagtaccgtgagggaaagttgaaaagaactttgaagagagagttcaagagtacgtgaaaccgcttagaggtaaacggatgggaccgcaaagtcgacccgtggaattcaaccttgcctttctttggctgcagtgg-gtgccggatcctctcggaacggtcttgctgt-----tggctggagttggcgggtgcactttccacggggagagcgccgcgaccggttcggtggccgtcagaagggtgcggggaaggtgacctgtggcttcggtcggaggtgttatagccccgtgcttcgttggccggctgtcggaccgaggaattcccgccgc-ggtgtgaggcctcgatctcttccgtccgttcgactggggaggactgctttgcagtgctctccgactgcgggtggtctaggctcgggt--tacctcacgccaatgcgt-aggg-tcagt-ggcga-ttcagtcg
>Chaetozone_sp_NTNUVM74544
cnaggattccctcagtaacggcgagtgaagtgggaagagcccagcaccgaatccaccgtccaaacgggc-gactggaactgtggtgttcaggagaacccttgcgttgacccgggtcgtccgagtccctctgattggggctttgcccatagcgggtgtcaggcctctacggcgacctaggttttcgctcggagcctccttggagtcgggttgtttgagaatgcagcccaaagtgggtggtaaactccatctaaggctaaatacagacacgagtccgatagcggacaagtaccgtgagggaaagttgaaaagaactttgaagagagagttcaagagtacgtgaaaccgcttagaggtaaacggatgggaccgcaaagtcgacccgtggaattcaaccttgcctttctttggctgcagtgg-gtgccggatcctctcggaacggtcttgctgt-----tggctggagttggcgggtgcactttccacggggagagcgccgcgaccggttcggtggccgtcagaagggtgcggggaaggtgacctgtggcttcggtcggaggtgttatagccccgtgcttcgttggccggctgtcggaccgaggaattcccgccgc-ggtgtgaggcctcgatctcttccgtccgttcgactggggaggactgctttgcagtgctctccgactgcgggtggtctaggctcgggt--tacctcacgccaatgcgt-aggg-tcagt-ggcga-ttcagtcg
>Chaetozone_sp_NTNUVM74546
caaggattccctcagtaacggcgagtgaagtgggaagagcccagcaccgaatccaccgtccaaacgggc-gactggaactgtggtgttcaggagaacccttgcgttgacccgggtcgtccgagtccctctgattggggctttgcccatagcgggtgtcaggcctctacggcgacctaggttttcgctcggagcctccttggagtcgggttgtttgagaatgcagcccaaagtgggtggtaaactccatctaaggctaaatacagacacgagtccgatagcggacaagtaccgtgagggaaagttgaaaagaactttgaagagagagttcaagagtacgtgaaaccgcttagaggtaaacggatgggaccgcaaagtcgacccgtggaattcaaccttgcctttctttggctgcagtgg-gtgccggatcctctcggaacggtcttgctgt-----tggctggagttggcgggtgcactttccacggggagagcgccgcgaccggttcggtggccgtcagaagggtgcggggaaggtgacctgtggcttcggtcggaggtgttatagccccgtgcttcgttggccggctgtcggaccgaggaattcccgccgc-ggtgtgaggcctcgatctcttccgtccgttcgactggggaggactgctttgcagtgctctccgactgcgggtggtctaggctcgggt--tacctcacgccaatgcgt-aggg-tcagt-ggcga-ttcagtcg
>Chaetozone_sp_NTNUVM74549
caaggattccctcagtaacggcgagtgaagtgggaagagcccagcaccgaatccaccgtccaaacgggc-gactggaactgtggtgttcaggagaacccttgcgttgacccgggtcgtccgagtccctctgattggggctttgcccatagcgggtgtcaggcctctacggcgacctaggttttcgctcggagcctccttggagtcgggttgtttgagaatgcagcccaaagtgggtggtaaactccatctaaggctaaatacagacacgagtccgatagcggacaagtaccgtgagggaaagttgaaaagaactttgaagagagagttcaagagtacgtgaaaccgcttagaggtaaacggatgggaccgcaaagtcgacccgtggaattcaaccttgcctttctttggctgcagtgg-gtgccggatcctctcggaacggtcttgctgt-----tggctggagttggcgggtgcactttccacggggagagcgccgcgaccggttcggtggccgtcagaagggtgcggggaaggtgacctgtggcttcggtcggaggtgttatagccccgtgcttcgttggccggctgtcggaccgaggaattcccgccgc-ggtgtgaggcctcgatctcttccgtccgttcgactggggaggactgctttgcagtgctctccgactgcgggtggtctaggctcgggt--tacctcacgccaatgcgt-aggg-?????-?????-????????
>Chaetozone_sp_NTNUVM74551
cgaggattccctcagtaacggcgagtgaagtgggaagagcccagcaccgaatccaccgtccaaacgggc-gactggaactgtggtgtttaggagaacccttgcgttgacccgggtcgtccgagtccctctgattggggctttgcccatagcgggtgtcaggcctctacggcgacctaggttttcgctcggagcctccttggagtcgggttgtttgagaatgcagcccaaagtgggtggtaaactccatctaaggctaaatacagacacgagtccgatagcggacaagtaccgtgagggaaagttgaaaagaactttgaagagagagttcaagagtacgtgaaaccgcttagaggtaaacggatgggaccgcaaagtcgacccgtggaattcaaccttgcctttctttggctgcagtgg-gtgccggatcctctcggaacggtctcgttgt-----tggctggagttggcgggtgcactttccacggggagagcgccgcgaccggttcggtggccgtcagaagggtgcggggaaggtgacctgtgacttcggtcggaggtgttatagccctgtgcttcgttggccggctgtcggaccgaggaattcccgccgcaggtgtggggccccggcctcttccgcccgttcgactggggaggactgcttcgcagtgctctccgactgcgggtggtctaggttcgggt--tttcccatgccaatgcgt-aggg-tcagt-ggcga-ttcagtcg
>Chaetozone_sp_NTNUVM74552
caaggattccctcagtaacggcgagtgaagtgggaagagcccagcaccgaatccaccgtccaaacgggc-gactggaactgtggtgttcaggagaacccttgcgttgacccgggtcgtccgagtccctctgattggggctttgcccatagcgggtgtcaggcctctacggcgacctaggttttcgctcggagcctccttggagtcgggttgtttgagaatgcagcccaaagtgggtggtaaactccatctaaggctaaatacagacacgagtccgatagcggacaagtaccgtgagggaaagttgaaaagaactttgaagagagagttcaagagtacgtgaaaccgcttagaggtaaacggatgggaccgcaaagtcgacccgtggaattcaaccttgcctttctttggctgcagtgg-gtgccggatcctctcggaacggtcttgctgt-----tggctggagttggcgggtgcactttccacggggagagcgccgcgaccggttcggtggccgtcagaagggtgcggggaaggtgacctgtggcttcggtcggaggtgttatagccccgtgcttcgttggccggctgtcggaccgaggaattcccgccgc-ggtgtgaggcctcgatctcttccgtccgttcgactggggaggactgctttgcagtgctctccgactgcgggtggtctaggctcgggt--tacctcacgccaatgcgt-aggg-tcagt-ggcga-ttcagtcg
>Chaetozone_sp_NTNUVM74553
caaggattccctcagtaacggcgagtgaagtgggaagagcccagcaccgaatccaccgtccaaacgggc-gactggaactgtggtgttcaggagaacccttgcgttgacccgggtcgtccgagtccctctgattggggctttgcccatagcgggtgtcaggcctctacggcgacctaggttttcgctcggagcctccttggagtcgggttgtttgagaatgcagcccaaagtgggtggtaaactccatctaaggctaaatacagacacgagtccgatagcggacaagtaccgtgagggaaagttgaaaagaactttgaagagagagttcaagagtacgtgaaaccgcttagaggtaaacggatgggaccgcaaagtcgacccgtggaattcaaccttgcctttctttggctgcagtgg-gtgccggatcctctcggaacggtcttgctgt-----tggctggagttggcgggtgcactttccacggggagagcgccgcgaccggttcggtggccgtcagaagggtgcggggaaggtgacctgtggcttcggtcggaggtgttatagccccgtgcttcgttggccggctgtcggaccgaggaattcccgccgc-ggtgtgaggcctcgatctcttccgtccgttcgactggggaggactgctttgcagtgctctccgactgcgggtggtctaggctcgggt--tacctcacgccaatgcgt-aggg-tcagt-ggcga-ttcagtcg
>Chaetozone_sp_NTNUVM74555
cgaggattccctcagtaacggcgagtgaagtgggaagagcccagcaccgaatccaccgtccaaacgggc-gactggaactgtggtgtttaggagaacccttgcgttgacccgggtcgtccgagtccctctgattggggctttgcccatagcgggtgtcaggcctctacggcgacctaggttttcgctcggagcctccttggagtcgggttgtttgagaatgcagcccaaagtgggtggtaaactccatctaaggctaaatacagacacgagtccgatagcggacaagtaccgtgagggaaagttgaaaagaactttgaagagagagttcaagagtacgtgaaaccgcttagaggtaaacggatgggaccgcaaagtcgacccgtggaattcaaccttgcctttctttggctgcagtgg-gtgccggatcctctcggaacggtctcgttgt-----tggctggagttggcgggtgcactttccacggggagagcgccgcgaccggttcggtggccgtcagaagggtgcggggaaggtgacctgtgacttcggtcggaggtgttatagccctgtgcttcgttggccggctgtcggaccgaggaattcccgccgcaggtgtggggccccggcctcttccgcccgttcgactggggaggactgcttcgcagtgctctccgactgcgggtggtctaggttcgggt--tttcccatgccaatgcgt-aggg-tcagt-ggcga-ttcagtcg
>Chaetozone_sp_ZMBN125756
cgaggattccctcagtaacggcgagtgaagtgggaagagcccagcaccgaatccaccgtccaaacgggc-gactggaactgtggtgtttaggagaacccttgcgttgacccgggtcgtccgagtccctctgattggggctttgcccatagcgggtgtcaggcctctacggcgacctaggttttcgctcggagcctccttggagtcgggttgtttgagaatgcagcccaaagtgggtggtaaactccatctaaggctaaatacagacacgagtccgatagcggacaagtaccgtgagggaaagttgaaaagaactttgaagagagagttcaagagtacgtgaaaccgcttagaggtaaacggatgggaccgcaaagtcgacccgtggaattcaaccttgcctttctttggctgcagtgg-gtgccggatcctctcggaacggtctcgttgt-----tggctggagttggcgggtgcactttccacggggagagcgccgcgaccggttcggtggccgtcagaagggtgcggggaaggtgacctgtggcttcggtcggaggtgttatagccccgtgcttcgttggccggctgtcggaccgaggaattcccgccgc-ggtgtggggccccggcctcttccgcccgttcgactggggaggactgcttcgcagtgctctccgactgcgggtggtctaggttcgggt--tctcccacgccaatgcgt-aggg-tcagtgggcgatttcagtcg
>Chaetozone_sp_ZMBN125766
cgaggattccctcagtaacggcgagtgaagtgggaagagcccagcaccgaatccaccgtccaaacgggc-gactggaactgtggtgtttaggagaacccttgcgttgacccgggtcgtccgagtccctctgattggggctttgcccatagcgggtgtcaggcctctacggcgacctaggttttcgctcggagcctccttggagtcgggttgtttgagaatgcagcccaaagtgggtggtaaactccatctaaggctaaatacagacacgagtccgatagcggacaagtaccgtgagggaaagttgaaaagaactttgaagagagagttcaagagtacgtgaaaccgcttagaggtaaacggatgggaccgcaaagtcgacccgtggaattcaaccttgcctttctttggctgcagtgg-gtgccggatcctctcggaacggtctcgttgt-----tggctggagttggcgggtgcactttccacggggagagcgccgcgaccggttcggtggccgtcagaagggtgcggggaaggtgacctgtgacttcggtcggaggtgttatagccctgtgcttcgttggccggctgtcggaccgaggaattcccgccgcaggtgtggggccccggcctcttccgcccgttcgactggggaggactgcttcgcagtgctctccgactgcgggtggtctaggttcgggt--tttcccatgccaatgcgt-aggg-tcagtgggcgatttcagtcg
>Chaetozone_sp_ZMBN125768
cgaggattccctcagtaacggcgagtgaagtgggaagagcccagcaccgaatccaccgtccaaacgggc-gactggaactgtggtgtttaggagaacccttgcgttgacccgggtcgtccgagtccctctgattggggctttgcccatagcgggtgtcaggcctctacggcgacctaggttttcgctcggagcctccttggagtcgggttgtttgagaatgcagcccaaagtgggtggtaaactccatctaaggctaaatacagacacgagtccgatagcggacaagtaccgtgagggaaagttgaaaagaactttgaagagagagttcaagagtacgtgaaaccgcttagaggtaaacggatgggaccgcaaagtcgacccgtggaattcaaccttgcctttctttggctgcagtgg-gtgccggatcctctcggaacggtctcgttgt-----tggctggagttggcgggtgcactttccacggggagagcgccgcgaccggttcggtggccgtcagaagggtgcggggaaggtgacctgtgacttcggtcggaggtgttatagccctgtgcttcgttggccggctgtcggaccgaggaattcccgccgcaggtgtggggccccggcctcttccgcccgttcgactggggaggactgcttcgcagtgctctccgactgcgggtggtctaggttcgggt--tttcccatgccaatgcgt-aggg-tcagt-ggcga-ttcagtcg
>Chaetozone_sp_ZMBN125774
cgaggattccctcagtaacggcgagtgaagtgggaagagcccagcaccgaatccgccgcccaaacgggcggagtggaactgtggtgtttaggagaacccttgcgttgacccaggtcgtccgagtccctctgattggggctttacccatagcgggtgtcaggcctctacggcgacccaggtcttcgctcggagcctccttggagtcgggttgtttgagaatgcagcccaaagtgggtggtaaactccatctaaggctaaataccgacacgagtccgatagcggacaagtaccgtgagggaaagttgaaaagaactttgaagagagagttcaagagtacgtgaaaccgcttagaggtaaacggatgggaccgcaaagtcgacccgtggaattcaaccttgctaatctttggctgtcggtg-gcgccggatcctctcggaacggtctgcttat-----tggctggagttggtgggtgcactttccacggggagagcgccgcgaccggttcggtggctgttagaagggcaaagggaaggtgacccgcgggttcgctcgcgggagttatagcccaatgtatcgttggccggctgccggactgaggaattcccgccgc-ggtgcggggcctcggcctcttccgcccgttcgactggggaggactgctttgcagtgctctccgactgcgggtggtctaggttcgggt--caccccgtgccaatgcgt-aggg-tcagt-ggcga-ttcagtcg
>Chaetozone_sp_ZMBN125775
cgaggattccctcagtaacggcgagtgaagtgggaagagcccagcaccgaatccgccgcccaaacgggcggagtggaactgtggtgtttaggagaacccttgcgttgacccaggtcgtccgagtccctctgattggggctttacccatagcgggtgtcaggcctctacggcgacccaggtcttcgctcggagcctccttggagtcgggttgtttgagaatgcagcccaaagtgggtggtaaactccatctaaggctaaataccgacacgagtccgatagcggacaagtaccgtgagggaaagttgaaaagaactttgaagagagagttcaagagtacgtgaaaccgcttagaggtaaacggatgggaccgcaaagtcgacccgtggaattcaaccttgctaatctttggctgtcggtg-gcgccggatcctctcggaacggtctgcttat-----tggctggagttggtgggtgcactttccacggggagagcgccgcgaccggttcggtggctgttagaagggcaaagggaaggtgacccgcgggttcgctcgcgggagttatagcccaatgtatcgttggccggctgccggactgaggaattcccgccgc-ggtgcggggcctcggcctcttccgcccgttcgactggggaggactgctttgcagtgctctccgactgcgggtggtctaggttcgggt--caccccgtgccaatgcgt-aggg-tcagt-ggcga-ttcagtcg
>Chaetozone_sp_ZMBN125783
cgaggattccctcagtaacggcgagtgaagtgggaagagcccagcaccgaatccgccatccaaacgggt-gcgtggaactgtggtgtttaggagaacccttgcgttgacctcggtcgtccgagtccctctgattggggctttgcccatagcgggtgtcaggcctctacggcgaccttggacttcgctcggagcctccttggagtcgggttgtttgagaatgcagcccaaagtgggtggtaaactccatctaaggctaaataccgacacgagtccgatagcggacaagtaccgtgagggaaagttgaaaagaactttgaagagagagttcaagagtacgtgaaaccgcttagaggtaaacggatgggaccgcaaagtcgacccgtggaattcaaccttgctgtgcgggcgctgcttctg-gtgctggatcctctaggaccagtccgggggcg-ctgaggcgctcgttggcgggtgcactttccacggggagagcgccgcgaccggctcgctggccgtcagaaggcccttgggaaggtgacctgtggcttcggccagaggtgttatagcccttgggatcgttggccggccggtgggccgaggaaatcctgccgc-ggcgtggggtcacggcttcttccgcccgttcgactggggaggactgctctgcagtgctccccgactgcgggtggtctaggtccgggt--cttcccatgccaatgcgt-aagg-tcagt-ggcga-ttcagtcg
>Chaetozone_sp_ZMBN125800
cgaggattccctcagtaacggcgagtgaagtgggaagagcccagcactgaatccgccgcccagacgggc-gcgtggaactgtggtgtttaggagaacccttgcgttgacctcggtcgtccgagtccctctgattggggctttgcccatagcgggtgtcaggcctctacggcgaccttggacttcgctcggagcctccttggagtcgggttgtttgagaatgcagcccaaagtgggtggtaaactccatctaaggctaaataccgacacgagtccgatagcggacaagtaccgtgagggaaagttgaaaagaactttgaagagagagttcaagagtacgtgaaaccgcttagaggtaaacggatgggaccgcaaagtcgacccgtggaattcaaccttgctgtgcgggagctgctcagg-gtgccggatcctctaggaccggcccaggggcg-cagaggctctcgttggcgggtgcactttccacggggagagcgccgcgaccggctcgctggccgtcagaaggcccttgggaaggtgacctgtggcttcggccagaggtgttacagccctcgggatcgttggccggctggtgggccgaggaaatcctgccgc-ggtgtggggtcacggcttcttccgcccgttcgactggggaggactgctctgcagtgctccccgactgcgggtggtctaagtccgggt--ctccccgcaccaatgcgtaaagg-tcagt-ggcga-ttcagtcg
>Chaetozone_sp_ZMBN125805
cgaggattccctcagtaacggcgagtgaagtgggaagagcccagcaccgaatccaccgtccaaacgggc-gactggaactgtggtgtttaggagaacccttgcgttgacccgggtcgtccgagtccctctgattggggctttgcccatagcgggtgtcaggcctctacggcgacctaggttttcgctcggagcctccttggagtcgggttgtttgagaatgcagcccaaagtgggtggtaaactccatctaaggctaaatacagacacgagtccgatagcggacaagtaccgtgagggaaagttgaaaagaactttgaagagagagttcaagagtacgtgaaaccgcttagaggtaaacggatgggaccgcaaagtcgacccgtggaattcaaccttgcctttctttggctgcagtgg-gtgccggatcctctcggaacggtctcgttgt-----tggctggagttggcgggtgcactttccacggggagagcgccgcgaccggttcggtggccgtcagaagggtgcggggaaggtgacctgtggcttcggtcggaggtgttatagccccgtgcttcgttggccggctgtcggaccgaggaattcccgccgc-ggtgtggggccccggcctcttccgcccgttcgactggggaggactgcttcgcagtgctctccgactgcgggtggtctaggttcgggt--tctcccacgccaatgcgt-aggg-tcagt-ggcga-ttcagtcg
>Chaetozone_sp_ZMBN125824
cgaggattccctcagtaacggcgagtgaagtgggaagagcccagcaccgaatccaccgtccaaacgggc-gactggaactgtggtgtttaggagaacccttgcgttgacccgggtcgtccgagtccctctgattggggctttgcccatagcgggtgtcaggcctctacggcgacctaggttttcgctcggagcctccttggagtcgggttgtttgagaatgcagcccaaagtgggtggtaaactccatctaaggctaaatacagacacgagtccgatagcggacaagtaccgtgagggaaagttgaaaagaactttgaagagagagttcaagagtacgtgaaaccgcttagaggtaaacggatgggaccgcaaagtcgacccgtggaattcaaccttgcctttctttggctgcagtgg-gtgccggatcctctcggaacggtctcgttgt-----tggctggagttggcgggtgcactttccacggggagagcgccgcgaccggttcggtggccgtcagaagggtgcggggaaggtgacctgtggcttcggtcggaggtgttatagccccgtgcttcgttggccggctgtcggaccgaggaattcccgccgc-ggtgtggggccccggcctcttccgcccgttcgactggggaggactgcttcgcagtgctctccgactgcgggtggtctaggttcgggt--tctcccacgccaatgcgt-aggg-tcagt-ggcga-ttcagtcg
>Chaetozone_sp_ZMBN125917
cgaggattccctcagtaacggcgagtgaagtgggaagagcccagcaccgaatccaccgtccaaacgggc-gactggaactgtggtgtttaggagaacccttgcgttgacccgggtcgtccgagtccctctgattggggctttgcccatagcgggtgtcaggcctctacggcgacctaggttttcgctcggagcctccttggagtcgggttgtttgagaatgcagcccaaagtgggtggtaaactccatctaaggctaaatacagacacgagtccgatagcggacaagtaccgtgagggaaagttgaaaagaactttgaagagagagttcaagagtacgtgaaaccgcttagaggtaaacggatgggaccgcaaagtcgacccgtggaattcaaccttgcctttctttggctgcagtgg-gtgccggatcctctcggaacggtctcgttgt-----tggctggagttggcgggtgcactttccacggggagagcgccgcgaccggttcggtggccgtcagaagggtgcggggaaggtgacctgtggcttcggtcggaggtgttatagccccgtgcttcgttggccggctgtcggaccgaggaattcccgccgc-ggtgtggggccccggcctcttccgcccgttcgactggggaggactgcttcgcagtgctctccgactgcgggtggtctaggttcgggt--tctcccacgccaatgcgt-aagg-tcagt-ggcga-ttcaatcc
>Chaetozone_sp_ZMBN125918
?????attccctcagtaacggcgagtgaagtgggaagagcccagcaccgaatccaccgtccaaacgggc-gactggaactgtggtgtttaggagaacccttgcgttgacccgggtcgtccgagtccctctgattggggctttgcccatagcgggtgtcaggcctctacggcgacctaggttttcgctcggagcctccttggagtcgggttgtttgagaatgcagcccaaagtgggtggtaaactccatctaaggctaaatacagacacgagtccgatagcggacaagtaccgtgagggaaagttgaaaagaactttgaagagagagttcaagagtacgtgaaaccgcttagaggtaaacggatgggaccgcaaagtcgacccgtggaattcaaccttgcctttctttggctgcagtgg-gtgccggatcctctcggaacggtctcgttgt-----tggctggagttggcgggtgcactttccacggggagagcgccgcgaccggttcggtggccgtcagaagggtgcggggaaggtgacctgtgacttcggtcggaggtgttatagccctgtgcttcgttggccggctgtcggaccgaggaattcccgccgcaggtgtggggccccggcctcttccgcccgttcgactggggaggactgcttcgcagtgctctccgactgcgggtggtctaggttcgggt--tttcccatgccaatgcgt-aggg-tca-t---------------
>Chaetozone_sp_ZMBN125922
cgaggattccctcagtaacggcgagtgaagtgggaagagcccagcaccgaatccgccgcccaaacgggcggagtggaactgtggtgtttaggagaacccttgcgttgacccaggtcgtccgagtccctctgattggggctttacccatagcgggtgtcaggcctctacggcgacccaggtcttcgctcggagcctccttggagtcgggttgtttgagaatgcagcccaaagtgggtggtaaactccatctaaggctaaataccgacacgagtccgatagcggacaagtaccgtgagggaaagttgaaaagaactttgaagagagagttcaagagtacgtgaaaccgcttagaggtaaacggatgggaccgcaaagtcgacccgtggaattcaaccttgctaatctttggctgtcggtg-gcgccggatcctctcggaacggtctgcttat-----tggctggagttggtgggtgcactttccacggggagagcgccgcgaccggttcggtggctgttagaagggcaaagggaaggtgacccgcgggttcgctcgcgggagttatagcccaatgtatcgttggccggccgccggactgaggaattcccgccgc-ggtgtggggcctcggcctcttctgcccgttcgactggggaggactgctttgcagtgctctctgactgcgggtggtctaggttcgggt--caccccgtgccaatgcgt-aggg-tcagt-ggcga-ttcagtcg
>Chaetozone_sp_ZMBN125923
cgaggattccctcagtaacggcgagtgaagtgggaagagcccagcaccgaatccaccgtccaaacgggc-gactggaactgtggtgtttaggagaacccttgcgttgacccgggtcgtccgagtccctctgattggggctttgcccatagcgggtgtcaggcctctacggcgacctaggttttcgctcggagcctccttggagtcgggttgtttgagaatgcagcccaaagtgggtggtaaactccatctaaggctaaatacagacacgagtccgatagcggacaagtaccgtgagggaaagttgaaaagaactttgaagagagagttcaagagtacgtgaaaccgcttagaggtaaacggatgggaccgcaaagtcgacccgtggaattcaaccttgcctttctttggctgcagtgg-gtgccggatcctctcggaacggtctcgttgt-----tggctggagttggcgggtgcactttccacggggagagcgccgcgaccggttcggtggccgtcagaagggtgcggggaaggtgacctgtggcttcggtcggaggtgttatagccccgtgcttcgttggccggctgtcggaccgaggaattcccgccgc-ggtgtggggccccggcctcttccgcccgttcgactggggaggactgcttcgcagtgctctccgactgcgggtggtctaggttcgggt--tctcccacgccaatgcgt-aggg-tcagtgggcga-ttcagtcg
>Chaetozone_sp_ZMBN129510
cgaggattccctcagtaacggcgagtgaagtgggaagagcccagcaccgaatccaccgtccaaacgggc-gactggaactgtggtgtttaggagaacccttgcgttgacccgggtcgtccgagtccctctgattggggctttgcccatagcgggtgtcaggcctctacggcgacctaggttttcgctcggagcctccttggagtcgggttgtttgagaatgcagcccaaagtgggtggtaaactccatctaaggctaaatacagacacgagtccgatagcggacaagtaccgtgagggaaagttgaaaagaactttgaagagagagttcaagagtacgtgaaaccgcttagaggtaaacggatgggaccgcaaagtcgacccgtggaattcaaccttgcctttctttggctgcagtgg-gtgccggatcctctcggaacggtctcgttgt-----tggctggagttggcgggtgcactttccacggggagagcgccgcgaccggttcggtggccgtcagaagggtgcggggaaggtgacctgtgacttcggtcggaggtgttatagccctgtgcttcgttggccggctgtcggaccgaggaattcccgccgcaggtgtggggccccggcctcttccgcccgttcgactggggaggactgcttcgcagtgctctccgactgcgggtggtctaggttcgggt--tttcccatgccaatgcgt-aggg-tcagt-ggcga-ttcagtcg
>Chaetozone_sp_ZMBN129511
cgaggattccctcagtaacggcgagtgaagtgggaagagcccagcaccgaatccaccgtccaaacgggc-gactggaactgtggtgtttaggagaacccttgcgttgacccgggtcgtccgagtccctctgattggggctttgcccatagcgggtgtcaggcctctacggcgacctaggttttcgctcggagcctccttggagtcgggttgtttgagaatgcagcccaaagtgggtggtaaactccatctaaggctaaatacagacacgagtccgatagcggacaagtaccgtgagggaaagttgaaaagaactttgaagagagagttcaagagtacgtgaaaccgcttagaggtaaacggatgggaccgcaaagtcgacccgtggaattcaaccttgcctttctttggctgcagtgg-gtgccggatcctctcggaacggtctcgttgt-----tggctggagttggcgggtgcactttccacggggagagcgccgcgaccggttcggtggccgtcagaagggtgcggggaaggtgacctgtgacttcggtcggaggtgttatagccctgtgcttcgttggccggctgtcggaccgaggaattcccgccgcaggtgtggggccccggcctcttccgcccgttcgactggggaggactgcttcgcagtgctctccgactgcgggtggtctaggttcgggt--tttcccatgccaatgcgt-aggg-tcagtgggcgatttcagtcg
>Chaetozone_sp_ZMBN129512
cgaggattccctcagtaacggcgagtgaagtgggaagagcccagcaccgaatccaccgtccaaacgggc-gactggaactgtggtgtttaggagaacccttgcgttgacccgggtcgtccgagtccctctgattggggctttgcccatagcgggtgtcaggcctctacggcgacctaggttttcgctcggagcctccttggagtcgggttgtttgagaatgcagcccaaagtgggtggtaaactccatctaaggctaaatacagacacgagtccgatagcggacaagtaccgtgagggaaagttgaaaagaactttgaagagagagttcaagagtacgtgaaaccgcttagaggtaaacggatgggaccgcaaagtcgacccgtggaattcaaccttgcctttctttggctgcagtgg-gtgccggatcctctcggaacggtctcgttgt-----tggctggagttggcgggtgcactttccacggggagagcgccgcgaccggttcggtggccgtcagaagggtgcggggaaggtgacctgtgacttcggtcggaggtgttatagccctgtgcttcgttggccggctgtcggaccgaggaattcccgccgcaggtgtggggccccggcctcttccgcccgttcgactggggaggactgcttcgcagtgctctccgactgcgggtggtctaggttcgggt--tttcccatgccaatgcgt-aggg-tcagt-ggcga-ttcagtcg
>Chaetozone_sp_ZMBN129513
cgaggattccctcagtaacggcgagtgaagtgggaagagcccagcaccgaatccaccgtccaaacgggc-gactggaactgtggtgtttaggagaacccttgcgttgacccgggtcgtccgagtccctctgattggggctttgcccatagcgggtgtcaggcctctacggcgacctaggttttcgctcggagcctccttggagtcgggttgtttgagaatgcagcccaaagtgggtggtaaactccatctaaggctaaatacagacacgagtccgatagcggacaagtaccgtgagggaaagttgaaaagaactttgaagagagagttcaagagtacgtgaaaccgcttagaggtaaacggatgggaccgcaaagtcgacccgtggaattcaaccttgcctttctttggctgcagtgg-gtgccggatcctctcggaacggtctcgttgt-----tggctggagttggcgggtgcactttccacggggagagcgccgcgaccggttcggtggccgtcagaagggtgcggggaaggtgacctgtgacttcggtcggaggtgttatagccctgtgcttcgttggccggctgtcggaccgaggaattcccgccgcaggtgtggggccccggcctcttccgcccgttcgactggggaggactgcttcgcagtgctctccgactgcgggtggtctaggttcgggt--tttcccatgccaatgcgt-aggg-tcagt-ggcga-ttcagtcg
>Chaetozone_sp_ZMBN129514
cgaggattccctcagtaacggcgagtgaagtgggaagagcccagcaccgaatccaccgtccaaacgggc-gactggaactgtggtgtttaggagaacccttgcgttgacccgggtcgtccgagtccctctgattggggctttgcccatagcgggtgtcaggcctctacggcgacctaggttttcgctcggagcctccttggagtcgggttgtttgagaatgcagcccaaagtgggtggtaaactccatctaaggctaaatacagacacgagtccgatagcggacaagtaccgtgagggaaagttgaaaagaactttgaagagagagttcaagagtacgtgaaaccgcttagaggtaaacggatgggaccgcaaagtcgacccgtggaattcaaccttgcctttctttggctgcagtgg-gtgccggatcctctcggaacggtctcgttgt-----tggctggagttggcgggtgcactttccacggggagagcgccgcgaccggttcggtggccgtcagaagggtgcggggaaggtgacctgtgacttcggtcggaggtgttatagccctgtgcttcgttggccggctgtcggaccgaggaattcccgccgcaggtgtggggccccggcctcttccgcccgttcgactggggaggactgcttcgcagtgctctccgactgcgggtggtctaggttcgggt--tttcccatgccaatgcgt-aggg-tcagt-ggcga-ttcagtcg
>Chaetozone_sp_ZMBN129529
cgaggattccctcagtaacggcgagtgaagtgggaagagcccagcaccgaatccgccgcccagacgggc-acgtggaactgtggtgtttaggagaacccttgcgttgacctcggtcgtccgagtccctctgattggggctttgcccagagcgggtgtcaggcctctacggcgaccttggttttcgctcggagcctccttggagtcgggttgtttgagaatgcagcccaaagtgggtggtaaactccatctaaggctaaataccgacacgagtccgatagcggacaagtaccgtgagggaaagttgaaaagaactttgaagagagagttcaagagtacgtgaaaccgcttagaggtaaacggatgggaccgcaaagtcgacccgtggaattcaaccttgctgttcggatgctgctttcg-gtgctggatcctctcggaccggcccgggggcg--tacggcgttcgttggcgggtgcactttccacggggagagcgccgcgaccggctcgctggccgtcagaagggccttgggaaggtgacctgtgagttcgctcagaggtgttatagcccttggcttcattggccggctggtgggccgaggaaatcctgccgc-ggtacggggtcacggcctcttccgcccgttcgactggggaggactgctctgcagtgctccccgactgcgggtggtctaggtccgggt--cttcccgtgccaatgcgt-aaaggtc------------------
>Chaetozone_sp_ZMBN129533
cgaggattccctcagtaacggcgagtgaagtgggaagagcccagcaccgaatccgccgcccagacgggc-acgtggaactgtggtgtttaggagaacccttgcgttgacctcggtcgtccgagtccctctgattggggctttgcccagagcgggtgtcaggcctctacggcgaccttggttttcgctcggagcctccttggagtcgggttgtttgagaatgcagcccaaagtgggtggtaaactccatctaaggctaaataccgacacgagtccgatagcggacaagtaccgtgagggaaagttgaaaagaactttgaagagagagttcaagagtacgtgaaaccgcttagaggtaaacggatgggaccgcaaagtcgacccgtggaattcaaccttgctgttcggatgctgctttcg-gtgctggatcctctcggaccggcccgggggcg--tacggcgttcgttggcgggtgcactttccacggggagagcgccgcgaccggctcgctggccgtcagaagggccttgggaaggtgacctgtgagttcgctcagaggtgttatagcccttggcttcattggccggctggtgggccgaggaaatcctgccgc-ggtacggggtcacggcctcttccgcccgttcgactggggaggactgctctgcagtgctccccgactgcgggtggtctaggtccgggt--cttcccgtgccaatgcgt-aagg-tcagt-ggcga-ttcagtcg
>Chaetozone_sp_ZMBN129534
cgaggattccctcagtaacggcgagtgaagtgggaagagcccagcaccgaatccgccgcccagacgggc-acgtggaactgtggtgtttaggagaacccttgcgttgacctcggtcgtccgagtccctctgattggggctttgcccagagcgggtgtcaggcctctacggcgaccttggttttcgctcggagcctccttggagtcgggttgtttgagaatgcagcccaaagtgggtggtaaactccatctaaggctaaataccgacacgagtccgatagcggacaagtaccgtgagggaaagttgaaaagaactttgaagagagagttcaagagtacgtgaaaccgcttagaggtaaacggatgggaccgcaaagtcgacccgtggaattcaaccttgctgttcggatgctgctttcg-gtgctggatcctctcggaccggcccgggggcg--tacggcgttcgttggcgggtgcactttccacggggagagcgccgcgaccggctcgctggccgtcagaagggccttgggaaggtgacctgtgagttcgctcagaggtgttatagcccttggcttcattggccggctggtgggccgaggaaatcctgccgc-ggtacggggtcacggcctcttccgcccgttcgactggggaggactgctctgcagtgctccccgactgcgggtggtctaggtccgggt--cttcccgtgccaatgcgt-aagg-tcagt-ggcga-ttcagtcg
>Chaetozone_sp_ZMBN129536
cgaggattccctcagtaacggcgagtgaagtgggaagagcccagcaccgaatccgccgcccagacgggc-acgtggaactgtggtgtttaggagaacccttgcgttgacctcggtcgtccgagtccctctgattggggctttgcccagagcgggtgtcaggcctctacggcgaccttggttttcgctcggagcctccttggagtcgggttgtttgagaatgcagcccaaagtgggtggtaaactccatctaaggctaaataccgacacgagtccgatagcggacaagtaccgtgagggaaagttgaaaagaactttgaagagagagttcaagagtacgtgaaaccgcttagaggtaaacggatgggaccgcaaagtcgacccgtggaattcaaccttgctgttcggatgctgctttcg-gtgctggatcctctcggaccggcccgggggcg--tacggcgttcgttggcgggtgcactttccacggggagagcgccgcgaccggctcgctggccgtcagaagggccttgggaaggtgacctgtgagttcgctcagaggtgttatagcccttggcttcattggccggctggtgggccgaggaaatcctgccgc-ggtacggggtcacggcctcttccgcccgttcgactggggaggactgctctgcagtgctccccgactgcgggtggtctaggtccgggt--cttcccgtgccaatgcgt-aagg-tcagt-ggcga-ttcagtcg
>Chaetozone_sp_ZMBN129538
cgaggattccctcagtaacggcgagtgaagtgggaagagcccagcaccgaatccgccatccaaacgggt-gcgtggaactgtggtgtttaggagaacccttgcgttgacctcggtcgtccgagtccctctgattggggctttgcccatagcgggtgtcaggcctctacggcgaccttggacttcgctcggagcctccttggagtcgggttgtttgagaatgcagcccaaagtgggtggtaaactccatctaaggctaaataccgacacgagtccgatagcggacaagtaccgtgagggaaagttgaaaagaactttgaagagagagttcaagagtacgtgaaaccgcttagaggtaaacggatgggaccgcaaagtcgacccgtggaattcaaccttgctgtgcgggcgctgcttctg-gtgctggatcctctaggaccagcccgggggcg-ctgaggcgctcgttggcgggtgcactttccacggggagagcgccgcgaccggctcgctggccgtcagaaggcccttgggaaggtgacctgtggcttcggccagaggtgttatagcccttgggatcgttggccggccggtgggccgaggaaatcctgccgc-ggcgtggggtcacggcttcttccgcccgttcgactggggaggactgctctgcagtgctccccgactgcgggtggtctaggtccgggt--cttcccatgccaatgcgt-aagg-tcagt-ggcga-ttcagtcg
>Chaetozone_sp_ZMBN129542
cgaggattccctcagtaacggcgagtgaagtgggaagagcccagcaccgaatccgccatccaaacgggt-gcgtggaactgtggtgtttaggagaacccttgcgttgacctcggtcgtccgagtccctctgattggggctttgcccatagcgggtgtcaggcctctacggcgaccttggacttcgctcggagcctccttggagtcgggttgtttgagaatgcagcccaaagtgggtggtaaactccatctaaggctaaataccgacacgagtccgatagcggacaagtaccgtgagggaaagttgaaaagaactttgaagagagagttcaagagtacgtgaaaccgcttagaggtaaacggatgggaccgcaaagtcgacccgtggaattcaaccttgctgtgcgggcgctgcttctg-gtgctggatcctctaggaccagcccgggggcg-ctgaggcgctcgttggcgggtgcactttccacggggagagcgccgcgaccggctcgctggccgtcagaaggcccttgggaaggtgacctgtggcttcggccagaggtgttatagcccttgggatcgttggccggccggtgggccgaggaaatcctgccgc-ggcgtggggtcacggcttcttccgcccgttcgactggggaggactgctctgcagtgctccccgactgcgggtggtctaggtccgggt--cttcccatgccaatgcgt-aagg-tcagt-ggcga-ttcagtcg
>Chaetozone_sp_ZMBN129544
cgaggattccctcagtaacggcgagtgaagtgggaagagcccagcaccgaatccaccgtccaaacgggc-gactggaactgtggtgtttaggagaacccttgcgttgacccgggtcgtccgagtccctctgattggggctttgcccatagcgggtgtcaggcctctacggcgacctaggttttcgctcggagcctccttggagtcgggttgtttgagaatgcagcccaaagtgggtggtaaactccatctaaggctaaatacagacacgagtccgatagcggacaagtaccgtgagggaaagttgaaaagaactttgaagagagagttcaagagtacgtgaaaccgcttagaggtaaacggatgggaccgcaaagtcgacccgtggaattcaaccttgcctttctttggctgcagtgg-gtgccggatcctctcggaacggtctcgttgt-----tggctggagttggcgggtgcactttccacggggagagcgccgcgaccggttcggtggccgtcagaagggtgcggggaaggtgacctgtggcttcggtcggaggtgttatagccccgtgcttcgttggccggctgtcggaccgaggaattcccgccgc-ggtgtggggccccggcctcttccgcccgttcgactggggaggactgcttcgcagtgctctccgactgcgggtggtctaggttcgggt--tctcccacgccaatgcgt-aggg-tcagt-ggcga-ttcagtcg
>Chaetozone_sp_ZMBN129546
cgaggattccctcagtaacggcgagtgaagtgggaagagcccagcaccgaatccaccgtccaaacgggc-gactggaactgtggtgtttaggagaacccttgcgttgacccgggtcgtccgagtccctctgattggggctttgcccatagcgggtgtcaggcctctacggcgacctaggttttcgctcggagcctccttggagtcgggttgtttgagaatgcagcccaaagtgggtggtaaactccatctaaggctaaatacagacacgagtccgatagcggacaagtaccgtgagggaaagttgaaaagaactttgaagagagagttcaagagtacgtgaaaccgcttagaggtaaacggatgggaccgcaaagtcgacccgtggaattcaaccttgcctttctttggctgcagtgg-gtgccggatcctctcggaacggtctcgttgt-----tggctggagttggcgggtgcactttccacggggagagcgccgcgaccggttcggtggccgtcagaagggtgcggggaaggtgacctgtggcttcggtcggaggtgttatagccccgtgcttcgttggccggctgtcggaccgaggaattcccgccgc-ggtgtggggccccggcctcttccgcccgttcgactggggaggactgcttcgcagtgctctccgactgcgggtggtctaggttcgggt--tctcccacgccaatgcgt-aggg-tcagt-ggcga-ttcagtcg
>Chaetozone_sp_ZMBN129549
cgaggattccctcagtaacggcgagtgaagtgggaagagcccagcaccgaatccaccgtccaaacgggc-gactggaactgtggtgtttaggagaacccttgcgttgacccgggtcgtccgagtccctctgattggggctttgcccatagcgggtgtcaggcctctacggcgacctaggttttcgctcggagcctccttggagtcgggttgtttgagaatgcagcccaaagtgggtggtaaactccatctaaggctaaatacagacacgagtccgatagcggacaagtaccgtgagggaaagttgaaaagaactttgaagagagagttcaagagtacgtgaaaccgcttagaggtaaacggatgggaccgcaaagtygacccgtggaattcaaccttgcctttctttggctgcagtgg-gtgccggatcctctyggaacggtctcgttgt-----tggctggagttggcgggtgcactttccacggggagagcgccgcgaccggttcggtggccgtcagaagggtgcggggaaggtgacctgtgacttcggtcggaggtgttatagccctgtgcttcgttggccggctgtcggaccgaggaattcccgccgcaggtgtggggccccggcctcttccgcccgttcgactggggaggactgcttcgcagtgctctccgactgcgggtggtctaggttcgggt--tttcccacgccaatgcgt-aggg-t-------------------
>Chaetozone_sp_ZMBN129551
cgaggattccctcagtaacggcgagtgaagtgggaagagcccagcaccgaatccaccgtccaaacgggc-gactggaactgtggtgtttaggagaacccttgcgttgacccgggtcgtccgagtccctctgattggggctttgcccatagcgggtgtcaggcctctacggcgacctaggttttcgctcggagcctccttggagtcgggttgtttgagaatgcagcccaaagtgggtggtaaactccatctaaggctaaatacagacacgagtccgatagcggacaagtaccgtgagggaaagttgaaaagaactttgaagagagagttcaagagtacgtgaaaccgcttagaggtaaacggatgggaccgcaaagtcgacccgtggaattcaaccttgcctttctttggctgcagtgg-gtgccggatcctctcggaacggtctcgttgt-----tggctggagttggcgggtgcactttccacggggagagcgccgcgaccggttcggtggccgtcagaagggtgcggggaaggtgacctgtggcttcggtcggaggtgttatagccccgtgcttcgttggccggctgtcggaccgaggaattcccgccgc-ggtgtggggccccggcctcttccgcccgttcgactggggaggactgcttcgcagtgctctccgactgcgggtggtctaggttcgggt--tctcccacgccaatgcgt-aggg-tcagtgggcga-ttcagtcg
>Chaetozone_sp_ZMBN129554
cgaggattccctcagtaacggcgagtgaagtgggaagagcccagcactgaatccgccgcccagacgggc-gcgtggaactgtggtgtttaggagaacccttgcgttgacctcggtcgtccgagtccctctgattggggctttgcccatagcgggtgtcaggcctctacggcgaccttggacttcgctcggagcctccttggagtcgggttgtttgagaatgcagcccaaagtgggtggtaaactccatctaaggctaaataccgacacgagtccgatagcggacaagtaccgtgagggaaagttgaaaagaactttgaagagagagttcaagagtacgtgaaaccgcttagaggtaaacggatgggaccgcaaagtcgacccgtggaattcaaccttgctgtgcgggagctgctcagg-gtgccggatcctctaggaccggcccaggggcg-cagaggctctcgttggcgggtgcactttccacggggagagcgccgcgaccggctcgctggccgtcagaaggcccttgggaaggtgacctgtggcttcggccagaggtgttacagccctcgggatcgttggccggctggtgggccgaggaaatcctgccgc-ggtgtggggtcacggcttcttccgcccgttcgactggggaggactgctctgcagtgctccccgactgcgggtggtctaagtccgggt--ctccccgcaccaaygcgt-aagg-tcagt-ggcga-ttcagtcg
>Chaetozone_sp_ZMBN129555
cgaggattccctcagtaacggcgagtgaagtgggaagagcccagcaccgaatccgccgcccagacgggc-acgtggaactgtggtgtttaggagaacccttgcgttgacctcggtcgtccgagtccctctgattggggctttgcccagagcgggtgtcaggcctctacggcgaccttggttttcgctcggagcctccttggagtcgggttgtttgagaatgcagcccaaagtgggtggtaaactccatctaaggctaaataccgacacgagtccgatagcggacaagtaccgtgagggaaagttgaaaagaactttgaagagagagttcaagagtacgtgaaaccgcttagaggtaaacggatgggaccgcaaagtcgacccgtggaattcaaccttgctgttcggatgctgctttcg-gtgctggatcctctcggaccggcccgggggcg--tacggcgttcgttggcgggtgcactttccacggggagagcgccgcgaccggctcgctggccgtcagaagggccttgggaaggtgacctgtgagttcgctcagaggtgttatagcccttggcttcattggccggctggtgggccgaggaaatcctgccgc-ggtacggggtcacggcctcttccgcccgttcgactggggaggactgctctgcagtgctccccgactgcgggtggtctaggtccgggt--cttcccgtgccaatgcgt-aagg-tcagtgggcga-ttcagtcg
>Chaetozone_sp_ZMBN129556
cgaggattccctcagtaacggcgagtgaagtgggaagagcccagcactgaatccgccgcccagacgggc-gcgtggaactgtggtgtttaggagaacccttgcgttgacctcggtcgtccgagtccctctgattggggctttgcccatagcgggtgtcaggcctctacggcgaccttggacttcgctcggagcctccttggagtcgggttgtttgagaatgcagcccaaagtgggtggtaaactccatctaaggctaaataccgacacgagtccgatagcggacaagtaccgtgagggaaagttgaaaagaactttgaagagagagttcaagagtacgtgaaaccgcttagaggtaaacggatgggaccgcaaagtcgacccgtggaattcaaccttgctgtgcgggagctgctcagg-gtgccggatcctctaggaccggcccaggggcg-cagaggctctcgttggcgggtgcactttccacggggagagcgccgcgaccggctcgctggccgtcagaaggcccttgggaaggtgacctgtggcttcggccagaggtgttacagccctcgggatcgttggccggctggtgggccgaggaaatcctgccgc-ggtgtggggtcacggcttcttccgcccgttcgactggggaggactgctctgcagtgctccccgactgcgggtggtctaagtccgggt--ctccccgcaccaatgcgt-aagg-tcagtgggcga-ttcagtcg
>Chaetozone_sp_ZMBN129567
cgaggattccctcagtaacggcgagtgaagtgggaagagcccagcaccgaatccaccgtccaaacgggc-gactggaactgtggtgtttaggagaacccttgcgttgacccgggtcgtccgagtccctctgattggggctttgcccatagcgggtgtcaggcctctacggcgacctaggttttcgctcggagcctccttggagtcgggttgtttgagaatgcagcccaaagtgggtggtaaactccatctaaggctaaatacagacacgagtccgatagcggacaagtaccgtgagggaaagttgaaaagaactttgaagagagagttcaagagtacgtgaaaccgcttagaggtaaacggatgggaccgcaaagtcgacccgtggaattcaaccttgcctttctttggctgcagtgg-gtgccggatcctctcggaacggtctcgttgt-----tggctggagttggcgggtgcactttccacggggagagcgccgcgaccggttcggtggccgtcagaagggtgcggggaaggtgacctgtggcttcggtcggaggtgttatagccccgtgcttcgttggccggctgtcggaccgaggaattcccgccgc-ggtgtggggccccggcctcttccgcccgttcgactggggaggactgcttcgcagtgctctccgactgcgggtggtctaggttcgggt--tctcccacgccaatgcgt-aggg-tca---ggcga--tc-----
>Chaetozone_sp_ZMBN129568
cgaggattccctcagtaacggcgagtgaagtgggaagagcccagcaccgaatccgccgcccagacgggc-acgtggaactgtggtgtttaggagaacccttgcgttgacctcggtcgtccgagtccctctgattggggctttgcccagagcgggtgtcaggcctctacggcgaccttggttttcgctcggagcctccttggagtcgggttgtttgagaatgcagcccaaagtgggtggtaaactccatctaaggctaaataccgacacgagtccgatagcggacaagtaccgtgagggaaagttgaaaagaactttgaagagagagttcaagagtacgtgaaaccgcttagaggtaaacggatgggaccgcaaagtcgacccgtggaattcaaccttgctgttcggatgctgctttcg-gtgctggatcctctcggaccggcccgggggcg--tacggcgttcgttggcgggtgcactttccacggggagagcgccgcgaccggctcgctggccgtcagaagggccttgggaaggtgacctgtgagttcgctcagaggtgttatagcccttggcttcattggccggctggtgggccgaggaaatcctgccgc-ggtacggggtcacggcctcttccgcccgttcgactggggaggactgctctgcagtgctccccgactgcgggtggtctaggtccgggt--cttcccgtgccaatgcgt-aagg-tcagt-ggcga-ttcagtcg
>Chaetozone_sp_ZMBN129569
cgaggattccctcagtaacggcgagtgaagtgggaagagcccagcaccgaatccaccgtccaaacgggc-gactggaactgtggtgtttaggagaacccttgcgttgacccgggtcgtccgagtccctctgattggggctttgcccatagcgggtgtcaggcctctacggcgacctaggttttcgctcggagcctccttggagtcgggttgtttgagaatgcagcccaaagtgggtggtaaactccatctaaggctaaatacagacacgagtccgatagcggacaagtaccgtgagggaaagttgaaaagaactttgaagagagagttcaagagtacgtgaaaccgcttagaggtaaacggatgggaccgcaaagtcgacccgtggaattcaaccttgcctttctttggctgcagtgg-gtgccggatcctctcggaacggtctcgttgt-----tggctggagttggcgggtgcactttccacggggagagcgccgcgaccggttcggtggccgtcagaagggtgcggggaaggtgacctgtgacttcggtcggaggtgttatagccctgtgcttcgttggccggctgtcggaccgaggaattcccgccgcaggtgtggggccccggcctcttccgcccgttcgactggggaggactgcttcgcagtgctctccgactgcgggtggtctaggttcgggt--tttcccatgccaatgcgt-aggg-tcagt-ggcga-ttcagtcg
>Chaetozone_sp_ZMBN129570
??????ttccctcagtaacggcgagtgaagtgggaagagcccagcaccgaatccaccgtccaaacgggc-gactggaactgtggtgtttaggagaacccttgcgttgacccgggtcgtccgagtccctctgattggggctttgcccatagcgggtgtcaggcctctacggcgacctaggttttcgctcggagcctccttggagtcgggttgtttgagaatgcagcccaaagtgggtggtaaactccatctaaggctaaatacagacacgagtccgatagcggacaagtaccgtgagggaaagttgaaaagaactttgaagagagagttcaagagtacgtgaaaccgcttagaggtaaacggatgggaccgcaaagtcgacccgtggaattcaaccttgcctttctttggctgcagtgg-gtgccggatcctctcggaacggtctcgttgt-----tggctggagttggcgggtgcactttccacggggagagcgccgcgaccggttcggtggccgtcagaagggtgcggggaaggtgacctgtggcttcggtcggaggtgttatagccccgtgcttcgttggccggctgtcggaccgaggaattcccgccgc-ggtgtggggccccggcctcttccgcccgttcgactggggaggactgcttcgcagtgctctccgactgcgggtggtctaggttcgggc--tctcccacgccaatgcgt-aggg-tc------------------
>Chaetozone_sp_ZMBN129571
cgaggattccctcagtaacggcgagtgaagtgggaagagcccagcaccgaatccgccatccaaacgggt-gcgtggaactgtggtgtttaggagaacccttgcgttgacctcggtcgtccgagtccctctgattggggctttgcccatagcgggtgtcaggcctctacggcgaccttggacttcgctcggagcctccttggagtcgggttgtttgagaatgcagcccaaagtgggtggtaaactccatctaaggctaaataccgacacgagtccgatagcggacaagtaccgtgagggaaagttgaaaagaactttgaagagagagttcaagagtacgtgaaaccgcttagaggtaaacggatgggaccgcaaagtcgacccgtggaattcaaccttgctgtgcgggcgctgcttctg-gtgctggatcctctaggaccagcccgggggcg-ctgaggcgctcgttggcgggtgcactttccacggggagagcgccgcgaccggctcgctggccgtcagaaggcccttgggaaggtgacctgtggcttcggccagaggtgttatagcccttgggatcgttggccggccggtgggccgaggaaatcctgccgc-ggcgtggggtcacggcttcttccgcccgttcgactggggaggactgctctgcagtgctccccgactgcgggtggtctaggtccgggt--cttcccatgccaatgcgt-aagg-tcagtgggcga-ttcagtcg
>Chaetozone_sp_ZMBN129572
cgaggattccctcagtaacggcgagtgaagtgggaagagcccagcaccgaatccgccatccaaacgggt-gcgtggaactgtggtgtttaggagaacccttgcgttgacctcggtcgtccgagtccctctgattggggctttgcccatagcgggtgtcaggcctctacggcgaccttggacttcgctcggagcctccttggagtcgggttgtttgagaatgcagcccaaagtgggtggtaaactccatctaaggctaaataccgacacgagtccgatagcggacaagtaccgtgagggaaagttgaaaagaactttgaagagagagttcaagagtacgtgaaaccgcttagaggtaaacggatgggaccgcaaagtcgacccgtggaattcaaccttgctgtgcgrgcgctgcttctg-gtgctggatcctctaggaccagcccgggggcg-ctgaggcgctcgttggcgggtgcactttccacggggagagcgccgcgaccggctcgctggccgtcagaaggcccttgggaaggtgacctgtggcttcggccagaggtgttatagcccttgggatcgttggccggccggtgggccgaggaaatcctgccgc-ggcgtggggtcacggcttcttccgcccgttcgactggggaggactgctctgcagtgctccccgactgcgggtggtctaggtccgggt--cttcccatgccaatgcgt-aagg-tcagt-ggcga-ttcagtcg
>Chaetozone_sp_ZMBN129573
?gaggattccctcagtaacggcgagtgaagtgggaagagcccagcaccgaatccgccatccaaacgggt-gcgtggaactgtggtgtttaggagaacccttgcgttgacctcggtcgtccgagtccctctgattggggctttgcccatagcgggtgtcaggcctctacggcgaccttggacttcgctcggagcctccttggagtcgggttgtttgagaatgcagcccaaagtgggtggtaaactccatctaaggctaaataccgacacgagtccgatagcggacaagtaccgtgagggaaagttgaaaagaactttgaagagagagttcaagagtacgtgaaaccgcttagaggtaaacggatgggaccgcaaagtcgacccgtggaattcaaccttgctgtgcgggcgctgcttctg-gtgctggatcctctaggaccagcccgggggcg-ctgaggcgctcgttggcgggtgcactttccacggggagagcgccgcgaccggctcgctggccgtcagaaggcccttgggaaggtgacctgtggcttcggccagaggtgttatagcccttgggatcgttggccggccggtgggccgaggaaatcctgccgc-ggcgtggggtcacggcttcttccgcccgttcgactggggaggactgctctgcagtgctccccgactgcgggtggtctaggtccgggt--cttcccatgccaatgcgt-aagg-tc------------------
>Chaetozone_sp_ZMBN129575
cgaggattccctcagtaacggcgagtgaagtgggaagagcccagcactgaatccgccgcccagacgggc-gcgtggaactgtggtgtttaggagaacccttgcgttgacctcggtcgtccgagtccctctgattggggctttgcccatagcgggtgtcaggcctctacggcgaccttggacttcgctcggagcctccttggagtcgggttgtttgagaatgcagcccaaagtgggtggtaaactccatctaaggctaaataccgacacgagtccgatagcggacaagtaccgtgagggaaagttgaaaagaactttgaagagagagttcaagagtacgtgaaaccgcttagaggtaaacggatgggaccgcaaagtcgacccgtggaattcaaccttgctgtgcgggagctgctcagg-gtgccggatcctctaggaccggcccaggggcg-cagaggctctcgttggcgggtgcactttccacggggagagcgccgcgaccggctcgctggccgtcagaaggcccttgggaaggtgacctgtggcttcggccagaggtgttacagccctcgggatcgttggccggctggtgggccgaggaaatcctrccgc-ggtgtggggtcacggcttcttccgcccgttcgactggggaggactgctctgcagtgctccccgactgcgggtggtctaagtccgggt--ctccccgcaccaatgcgt-aagg-tcagt-ggcga-ttcagtcg
>Chaetozone_sp_ZMBN129577
cgaggattccctcagtaacggcgagtgaagtgggaagagcccagcaccgaatccgccatccaaacgggt-gcgtggaactgtggtgtttaggagaacccttgcgttgacctcggtcgtccgagtccctctgattggggctttgcccatagcgggtgtcaggcctctacggcgaccttggacttcgctcggagcctccttggagtcgggttgtttgagaatgcagcccaaagtgggtggtaaactccatctaaggctaaataccgacacgagtccgatagcggacaagtaccgtgagggaaagttgaaaagaactttgaagagagagttcaagagtacgtgaaaccgcttagaggtaaacggatgggaccgcaaagtcgacccgtggaattcaaccttgctgtgcgggcgctgcttctg-gtgctggatcctctaggaccagcccgggggcg-ctgaggcgctcgttggcgggtgcactttccacggggagagcgccgcgaccggctcgctggccgtcagaaggcccttgggaaggtgacctgtggcttcggccagaggtgttatagcccttgggatcgttggccggccggtgggccgaggaaatcctgccgc-ggcgtggggtcacggcttcttccgcccgttcgactggggaggactgctctgcagtgctccccgactgcgggtggtctaggtccgggt--cttcccatgccaatgcgt-aagg-tcagt-ggcga-ttcagtcg
>Chaetozone_sp_ZMBN129581
cgaggattccctcagtaacggcgagtgaagtgggaagagcccagcaccgaatccgccatcgaaacgggt-gcgtggaactgtggtgtttaggagaacccttgcgttgacctcggtcgtccgagtccctctgattggggctttgcccatagcgggtgtcaggcctctacggcgaccttggacttcgctcggagcctccttggagtcgggttgtttgagaatgcagcccaaagtgggtggtaaactccatctaaggctaaataccgacacgagtccgatagcggacaagtaccgtgagggaaagttgaaaagaactttgaagagagagttcaagagtacgtgaaaccgcttagaggtaaacggatgggaccgcaaagtcgacccgtggaattcaaccttgctgtgcgagcgctgcttctg-gtgctggatcctctaggaccagtccgggggcg-ctgaggcgctcgttggcgggtgcactttccacggggagagcgccgcgaccggctcgctggccgtcagaaggcccttgggaaggtgacctgtggcttcggccagaggtgttatagcccttgggatcgttggccggccggtgggccgaggaaatcctgccgc-ggcgtggggtcacggcttcttccgcccgttcgactggggaggactgctctgcagtgctccccgactgcgggtggtctaggtccgggt--cttcccatgccaatgcgt-aagg-tca-----------------
>Chaetozone_sp_ZMBN129584
cgaggattccctcagtaacggcgagtgaagtgggaagagcccagcaccgaatccgccatccaaacgggt-gcgtggaactgtggtgtttaggagaacccttgcgttgacctcggtcgtccgagtccctctgattggggctttgcccatagcgggtgtcaggcctctacggcgaccttggacttcgctcggagcctccttggagtcgggttgtttgagaatgcagcccaaagtgggtggtaaactccatctaaggctaaataccgacacgagtccgatagcggacaagtaccgtgagggaaagttgaaaagaactttgaagagagagttcaagagtacgtgaaaccgcttagaggtaaacggatgggaccgcaaagtcgacccgtggaattcaaccttgctgtgcgagcgctgcttctg-gtgctggatcctctaggaccagcccgggggcg-ctgaggcgctcgttggcgggtgcactttccacggggagagcgccgcgaccggctcgctggccgtcagaaggcccttgggaaggtgacctgtggcttcggccagaggtgttatagcccttgggatcgttggccggccggtgggccgaggaaatcctgccgc-ggcgtggggtcacggcttcttccgcccgttcgactggggaggactgctctgcagtgctccccgactgcgggtggtctaggtccgggt--cttcccatgccaatgcgt-aagg-tcagt-ggcga-ttcagtcg
>Chaetozone_sp_ZMBN129596
cgaggattccctcagtaacggcgagtgaagtgggaagagcccagcaccgaatccaccgtccaaacgggc-gactggaactgtggtgtttaggagaacccttgcgttgacccgggtcgtccgagtccctctgattggggctttgcccatagcgggtgtcaggcctctacggcgacctaggttttcgctcggagcctccttggagtcgggttgtttgagaatgcagcccaaagtgggtggtaaactccatctaaggctaaatacagacacgagtccgatagcggacaagtaccgtgagggaaagttgaaaagaactttgaagagagagttcaagagtacgtgaaaccgcttagaggtaaacggatgggaccgcaaagtcgacccgtggaattcaaccttgcctttctttggctgcagtgg-gtgccggatcctctcggaacggtctcgttgt-----tggctggagttggcgggtgcactttccacggggagagcgccgcgaccggttcggtggccgtcagaagggtgcggggaaggtgacctgtgacttcggtcggaggtgttatagccctgtgcttcgttggccggctgtcggaccgaggaattcccgccgcaggtgtggggccccggcctcttccgcccgttcgactggggaggactgcttcgcagtgctctccgactgcgggtggtctaggttcgggt--tttcccatgccaatgcgt-aggg-tcagt-ggcga-ttcagtcg
>Chaetozone_sp_ZMBN129602
cgaggattccctcagtaacggcgagtgaagtgggaagagcccagcaccgaatccaccgtccaaacgggc-gactggaactgtggtgtttaggagaacccttgcgttgacccgggtcgtccgagtccctctgattggggctttgcccatagcgggtgtcaggcctctacggcgacctaggttttcgctcggagcctccttggagtcgggttgtttgagaatgcagcccaaagtgggtggtaaactccatctaaggctaaatacagacacgagtccgatagcggacaagtaccgtgagggaaagttgaaaagaactttgaagagagagttcaagagtacgtgaaaccgcttagaggtaaacggatgggaccgcaaagtcgacccgtggaattcaaccttgcctttctttggctgcagtgg-gtgccggatcctctcggaacggtctcgttgt-----tggctggagttggcgggtgcactttccacggggagagcgccgcgaccggttcggtggccgtcagaagggtgcggggaaggtgacctgtgacttcggtcggaggtgttatagccctgtgcttcgttggccggctgtcggaccgaggaattcccgccgcaggtgtggggccccggcctcttccgcccgttcgactggggaggactgcttcgcagtgctctccgactgcgggtggtctaggttcgggt--tttcccatgccaatgcgt-aggg-tcagt-ggcga-ttcagtcg
>Chaetozone_sp_ZMBN129603
?gaggattccctcagtaacggcgagtgaagtgggaagagcccagcactgaatccgccgtccaaacgggc-gcgtggaactgtggtgtttaggagaacccttgcgttgacctcggtcgtccgagtccctctgattggggctttgcccatagcgggtgtcaggcctctacggcgaccttggacttcgctcggagcctccttggagtcgggttgtttgagaatgcagcccaaagtgggtggtaaactccatctaaggctaaatacagacacgagtccgatagcggacaagtaccgtgagggaaagttgaaaagaactttgaagagagagttcaagagtacgtgaaaccgcttagaggtaaacggatgggaccgcaaagtcgacccgtggaattcaaccttgctgtgcgggcgctgcttcgg-ggtccggatcctctcggaccggtcccggggtatcaaaggcgttcgttggcgggtgcactttccacggggagagcgccgcgaccggctcgctggccgtcagaaggccctcgggaaggtgacctgtggcttcggccagaggtgttacagcccttgggatcgttggccggctggtgggccgaggaaatcctgccgc-ggtgtggggtcacggctccttccgcccgttcgactggggaggactgctttgcagtgctccccgactgcgggtggtccgagtccgggtc-ttttccacaccaatgcgt-aagg-tcagtgggcga-ttcagtc?
>Chaetozone_sp_ZMBN129607
cgaggattccctcagtaacggcgagtgaagtgggaagagcccagcaccgaatccaccgtccaaacgggc-gactggaactgtggtgtttaggagaacccttgcgttgacccgggtcgtccgagtccctctgattggggctttgcccatagcgggtgtcaggcctctacggcgacctaggttttcgctcggagcctccttggagtcgggttgtttgagaatgcagcccaaagtgggtggtaaactccatctaaggctaaatacagacacgagtccgatagcggacaagtaccgtgagggaaagttgaaaagaactttgaagagagagttcaagagtacgtgaaaccgcttagaggtaaacggatgggaccgcaaagtcgacccgtggaattcaaccttgcctttctttggctgcagtgg-gtgccggatcctctcggaacggtctcgttgt-----tggctggagttggcgggtgcactttccacggggagagcgccgcgaccggttcggtggccgtcagaagggtgcggggaaggtgacctgtgacttcggtcggaggtgttatagccctgtgcttcgttggccggctgtcggaccgaggaattcccgccgcaggtgtggggccccggcctcttccgcccgttcgactggggaggactgcttcgcagtgctctccgactgcgggtggtctaggttcgggt--tttcccatgccaatgcgt-aggg-tcagt-ggcga-ttcagtcg
>Chaetozone_sp_ZMBN129610
cgaggattccctcagtaacggcgagtgaagtgggaagagcccagcaccgaatccaccgtccaaacgggc-gactggaactgtggtgtttaggagaacccttgcgttgacccgggtcgtccgagtccctctgattggggctttgcccatagcgggtgtcaggcctctacggcgacctaggttttcgctcggagcctccttggagtcgggttgtttgagaatgcagcccaaagtgggtggtaaactccatctaaggctaaatacagacacgagtccgatagcggacaagtaccgtgagggaaagttgaaaagaactttgaagagagagttcaagagtacgtgaaaccgcttagaggtaaacggatgggaccgcaaagtcgacccgtggaattcaaccttgcctttctttggctgcagtgg-gtgccggatcctctcggaacggtctcgttgt-----tggctggagttggcgggtgcactttccacggggagagcgccgcgaccggttcggtggccgtcagaagggtgcggggaaggtgacctgtgacttcggtcggaggtgttatagccctgtgcttcgttggccggctgtcggaccgaggaattcccgccgcaggtgtggggccccggcctcttccgcccgttcgactggggaggactgcttcgcagtgctctccgactgcgggtggtctaggttcgggt--tttcccatgccaatgcgt-aggg-tcagt-ggcga-ttcagtcg
>Chaetozone_sp_ZMBN129611
???????tccctcagtaacggcgagtgaagtgggaagagcccagcaccgaatccaccgtccaaacgggc-gactggaactgtggtgtttaggagaacccttgcgttgacccgggtcgtccgagtccctctgattggggctttgcccatagcgggtgtcaggcctctacggcgacctaggttttcgctcggagcctccttggagtcgggttgtttgagaatgcagcccaaagtgggtggtaaactccatctaaggctaaatacagacacgagtccgatagcggacaagtaccgtgagggaaagttgaaaagaactttgaagagagagttcaagagtacgtgaaaccgcttagaggtaaacggatgggaccgcaaagtcgacccgtggaattcaaccttgcctttctttggctgcagtgg-gtgccggatcctctcggaacggtctcgttgt-----tggctggagttggcgggtgcactttccacggggagagcgccgcgaccggttcggtggccgtcagaagggtgcggggaaggtgacctgtgacttcggtcggaggtgttatagccctgtgcttcgttggccggctgtcggaccgaggaattcccgccgcaggtgtggggccccggcctcttccgcccgttcgactggggaggactgcttcgcagtgctctccgactgcgggtggtctaggttcgggt--tttcccatgccaatgcgt-aggg-tcagt-ggcga-ttcagtcg
>Chaetozone_sp_ZMBN129620
cgaggattccctcagtaacggcgagtgaagtgggaagagcccagcaccgaatccaccgtccaaacgggc-gactggaactgtggtgtttaggagaacccttgcgttgacccgggtcgtccgagtccctctgattggggctttgcccatagcgggtgtcaggcctctacggcgacctaggttttcgctcggagcctccttggagtcgggttgtttgagaatgcagcccaaagtgggtggtaaactccatctaaggctaaatacagacacgagtccgatagcggacaagtaccgtgagggaaagttgaaaagaactttgaagagagagttcaagagtacgtgaaaccgcttagaggtaamcggatgggaccgcaaagtcgacccgtggaattcaaccttgcctttctttggctgcagtgg-gtgccggatcctctcggaacggtctcgttgt-----tggctggagttggcgggtgcactttccacggggagagcgccgcgaccggttcggtggccgtcagaagggtgcggggaaggtgacctgtggcttcggtcggaggtgttatagccccgtgcttcgttggccggctgtcggaccgaggaattcccgccgc-ggtgtggggccccggcctcttccgcccgttcgactggggaggactgcttcgcagtgctctccgactgcgggtggtctaggttcgggt--tctcccacgccaatgcgt-aggg-tcagt-ggcga-ttcagtcg
>Chaetozone_sp_ZMBN129621
cgaggattccctcagtaacggcgagtgaagtgggaagagcccagcaccgaatccaccgtccaaacgggc-gactggaactgtggtgtttaggagaacccttgcgttgacccgggtcgtccgagtccctctgattggggctttgcccatagcgggtgtcaggcctctacggcgacctaggttttcgctcggagcctccttggagtcgggttgtttgagaatgcagcccaaagtgggtggtaaactccatctaaggctaaatacagacacgagtccgatagcggacaagtaccgtgagggaaagttgaaaagaactttgaagagagagttcaagagtacgtgaaaccgcttagaggtaaacggatgggaccgcaaagtcgacccgtggaattcaaccttgcctttctttggctgcagtgg-gtgccggatcctctcggaacggtctcgttgt-----tggctggagttggcgggtgcactttccacggggagagcgccgcgaccggttcggtggccgtcagaagggtgcggggaaggtgacctgtggcttcggtcggaggtgttatagccccgtgcttcgttggccggctgtcggaccgaggaattcccgccgc-ggtgtggggccccggcctcttccgcccgttcgactggggaggactgcttcgcagtgctctccgactgcgggtggtct--------------------------------------------------------
>Chaetozone_sp_ZMBN129625
cgaggattccctcagtaacggcgagtgaagtgggaagagcccagcaccgaatccaccgtccaaacgggc-gactggaactgtggtgtttaggagaacccttgcgttgacccgggtcgtccgagtccctctgattggggctttgcccatagcgggtgtcaggcctctacggcgacctaggttttcgctcggagcctccttggagtcgggttgtttgagaatgcagcccaaagtgggtggtaaactccatctaaggctaaatacagacacgagtccgatagcggacaagtaccgtgagggaaagttgaaaagaactttgaagagagagttcaagagtacgtgaaaccgcttagaggtaaacggatgggaccgcaaagtcgacccgtggaattcaaccttgcctttctttggctgcagtgg-gtgccggatcctctcggaacggtctcgttgt-----tggctggagttggcgggtgcactttccacggggagagcgccgcgaccggttcggtggccgtcagaagggtgcggggaaggtgacctgtgacttcggtcggaggtgttatagccctgtgcttcgttggccggctgtcggaccgaggaattcccgccg?-?????????????????????????????????????????????????????????????????????????????--------------------------------------------------------
>Chaetozone_sp_ZMBN129627
cgaggattccctcagtaacggcgagtgaagtgggaagagcccagcaccgaatccgccgcccaaacgggcggagtggaactgtggtgtttaggagaacccttgcgttgacccaggtcgtccgagtccctctgattggggctttacccatagcgggtgtcaggcctctacggcgacccaggtcttcgctcggagcctccttggagtcgggttgtttgagaatgcagcccaaagtgggtggtaaactccatctaaggctaaataccgacacgagtccgatagcggacaagtaccgtgagggaaagttgaaaagaactttgaagagagagttcaagagtacgtgaaaccgcttagaggtaaacggatgggaccgcaaagtcgacccgtggaattcaaccttgctaatctttggctgtcggtg-gcgccggatcctctcggaacggtctgcttat-----tggctggagttggtgggtgcactttccacggggagagcgccgcgaccggttcggtggctgttagaagggcaaagggaaggtgacccgcgggttcgctcgcgggagttatagcccaatgtatcgttggccggctgccggactgaggaattcccgccgc-ggtgcggggcctcggcctcttccgcccgttcgactggggaggactgctttgcagtgctctccgactgcgggtggtctaggttcgggt--caccccgtgccaatgcgt-aggg-tcagt-ggcga-ttcagtc-
>Chaetozone_sp_ZMBN129628
cgaggattccctcagtaacggcgagtgaagtgggaagagcccagcaccgaatccgccgcccagacgggc-acgtggaactgtggtgtttaggagaatccttgcgttgacctcggtcgtccgagtccctctgattggggctttgcccagagcgggtgtcaggcctctacggcgaccttggttttcgctcggagcctccttggagtcgggttgtttgagaatgcagcccaaagtgggtggtaaactccatctaaggctaaataccgacacgagtccgatagcggacaagtaccgtgagggaaagttgaaaagaactttgaagagagagttcaagagtacgtgaaaccgcttagaggtaaacggatgggaccgcaaagtcgacccgtggaattcaaccttgctgttcggatgctgctttcg-gtgctggatcctctcggaccggcccgggggcg--tacggcgttcgttggcgggtgcactttccacggggagagcgccgcgaccggctcgctggccgtcagaagggccttgggaaggtgacctgtgagttcgctcagaggtgttatagcccttggcttcattggccggctggtgggccgaggaaatcctgccgc-ggtacggggtcacggcctcttccgcccgttcgactggggaggactgctctgcagtgctccccgactgcgggtggtctaggtccgggt--cttcccgtgccaatgcgt-aagg-tcagt-ggcga-ttcagtcg
>Chaetozone_sp_ZMBN129632
???????tccctcagtaacggcgagtgaagtgggaagagcccagcaccgaatccaccgtccaaacgggc-gactggaactgtggtgtttaggagaacccttgcgttgacccgggtcgtccgagtccctctgattggggctttgcccatagcgggtgtcaggcctctacggcgacctaggtttccgctcggagcctccttggagtcgggttgtttgagaatgcagcccaaagtgggtggtaaactccatctaaggctaaatacagacacgagtccgatagcggacaagtaccgtgagggaaagttgaaaagaactttgaagagagagttcaagagtacgtgaaaccgcttagaggtaaacggatgggaccgcaaagtcgacccgtggaattcaaccttgcctttctttggctgcagtgg-gtgccggatcctctcggaacggtctcgttgt-----tggctggagttggcgggtgcactttccacggggagagcgccgcgaccggttcggtggccgtcagaagggtgcggggaaggtgacctgtgacttcggtcggaggtgttatagccccgtgcttcgttggccggctgtcggaccgaggaattcccgccgc--------------------------------------------------------------------------------------------------------------------------------------
>Chaetozone_sp_ZMBN129633
cgaggattccctcagtaacggcgagtgaagtgggaagagcccagcaccgaatccgccatccaaacgggt-gcgtggaactgtggtgtttaggagaacccttgcgttgacctcggtcgtccgagtccctctgattggggctttgcccatagcgggtgtcaggcctctacggcgaccttggacttcgctcggagcctccttggagtcgggttgtttgagaatgcagcccaaagtgggtggtaaactccatctaaggctaaataccgacacgagtccgatagcggacaagtaccgtgagggaaagttgaaaagaactttgaagagagagttcaagagtacgtgaaaccgcttagaggtaaacggatgggaccgcaaagtcgacccgtggaattcaaccttgctgtgcgggcgctgcttctg-gtgctggatcctctaggaccagcccgggggcg-ctgaggcgctcgttggcgggtgcactttccacggggagagcgccgcgaccggctcgctggccgtcagaaggcccttgggaaggtgacctgtggcttcggccagaggtgttatagcccttgggatcgttggccggccggtgggccgaggaaatcctgccgc-ggcgtggggtcacggcttcttccgcccgttcgactggggaggactgctctgcagtgctccccgactgcgggtggtctaggtccgggt--cttcccatgccaatgcgt-aagg-tcagt-ggcga-ttcagtcg
>Chaetozone_sp_ZMBN129635
cgaggattccctcagtaacggcgagtgaagtgggaagagcccagcaccgaatccgccatccaaacgggt-gcgtggaactgtggtgtttaggagaacccttgcgttgacctcggtcgtccgagtccctctgattggggctttgcccatagcgggtgtcaggcctctacggcgaccttggacttcgctcggagcctccttggagtcgggttgtttgagaatgcagcccaaagtgggtggtaaactccatctaaggctaaataccgacacgagtccgatagcggacaagtaccgtgagggaaagttgaaaagaactttgaagagagagttcaagagtacgtgaaaccgcttagaggtaaacggatgggaccgcaaagtcgacccgtggaattcaaccttgctgtgcgggcgctgcttctg-gtgctggatcctctaggaccagcccgggggcg-ctgaggcgctcgttggcgggtgcactttccacggggagagcgccgcgaccggctcgctggccgtcagaaggcccttgggaaggtgacctgtggcttcggccagaggtgttatagcccttgggatcgttggccggccggtgggccgaggaaatcctgccgc-ggcgtggggtcacggcttcttccgcccgttcgactggggaggactgctctgcagtgctccccgactgcgggtggtctaggtccgggt--cttcccatgccaatgcgt-aagg-tcagt-ggcga-ttcagtcg
>Chaetozone_sp_ZMBN129636
cgaggattccctcagtaacggcgagtgaagtgggaagagcccagcaccgaatccgccatccaaacgggt-gcgtggaactgtggtgtttaggagaacccttgcgttgacctcggtcgtccgagtccctctgattggggctttgcccatagcgggtgtcaggcctctacggcgaccttggacttcgctcggagcctccttggagtcgggttgtttgagaatgcagcccaaagtgggtggtaaactccatctaaggctaaataccgacacgagtccgatagcggacaagtaccgtgagggaaagttgaaaagaactttgaagagagagttcaagagtacgtgaaaccgcttagaggtaaacggatgggaccgcaaagtcgacccgtggaattcaaccttgctgtgcgggcgctgcttctg-gtgctggatcctctaggaccagcccgggggcg-ctgaggcgctcgttggcgggtgcactttccacggggagagcgccgcgaccggctcgctggccgtcagaaggcccttgggaaggtgacctgtggcttcggccagaggtgttatagcccttgggatcgttggccggccggtgggccgaggaaatcctgccgc-ggcgtggggtcacggcttcttccgcccgttcgactggggaggactgctctgcagtgctccccgactgcgggtggtctaggtccgggt--cttcccatgccaatgcgt-aagg-tcagt-ggcga-ttcagtcg
